# Supplementary material for: Iron isotopic fractionation between silicate mantle and metallic core at high pressure
Source: Nat Commun. 2017 Feb 20;8:14377. doi: 10.1038/ncomms14377 (PMC5321738; doi:10.1038/ncomms14377)
Supplement: Supplementary Data 1 — Supplementary Dataset for Supplementary Figures 6-8 [file ncomms14377-s2.xlsx]

## Sheet:  Supplementary Fig. 6
10GPa	0	0		26GPa	0	0		35GPa	0	0		48GPa	0	0		65GPa	0	0
Basalt IW	0.25	0.02555		Basalt IW	0.25008	0.00807		Basalt IW	0.25017	0.00588		Basalt IW	0.24997	0.00567		Basalt IW	0.33281	0.01128
	0.5	0.1027			0.50017	0.03253			0.50033	0.02372			0.49994	0.02285			0.66562	0.0454
	0.75	0.23254			0.75025	0.07406			0.7505	0.05398			0.74991	0.05194			0.99844	0.10292
	0.99999	0.4167			1.00034	0.13388			1.00066	0.09743			0.99988	0.09358			1.33125	0.18464
	1.24999	0.65761			1.25042	0.21354			1.25083	0.15505			1.24985	0.14865			1.66406	0.29157
	1.49999	0.95856			1.50051	0.31503			1.501	0.22815			1.49982	0.21828			1.99687	0.42493
	1.74999	1.32309			1.75059	0.441			1.75116	0.31838			1.74979	0.30387			2.32969	0.58604
	1.99999	1.75504			2.00067	0.59425			2.00133	0.42763			1.99976	0.40695			2.6625	0.7766
	2.24999	2.25984			2.25076	0.77825			2.25149	0.55799			2.24973	0.52936			2.99531	0.99866
	2.49998	2.8436			2.50084	0.99695			2.50166	0.71198			2.4997	0.67316			3.32812	1.25413
	2.74998	3.51308			2.75093	1.25475			2.75183	0.89238			2.74967	0.84056			3.66094	1.54558
	2.99998	4.27579			3.00101	1.55633			3.00199	1.10221			2.99964	1.0343			3.99375	1.87601
	3.24998	5.13851			3.2511	1.90644			3.25216	1.34444			3.24961	1.25721			4.32656	2.24784
	3.49998	5.99738			3.50118	2.28728			3.50233	1.62245			3.49958	1.5121			4.65937	2.14848
	3.74998	6.62416			3.75127	2.48199			3.75249	2.00917			3.74955	1.49648			4.99219	2.8545
	3.99998	7.83104			4.00135	3.19494			4.00266	2.34217			3.99952	2.00289			5.325	3.62164
	4.24997	9.89026			4.25143	4.57264			4.25282	2.89337			4.24949	2.94584			5.65781	3.80203
	4.49997	12.1127			4.50152	4.69769			4.50299	3.35115			4.49946	3.52613			5.99062	3.69151
	4.74997	14.0166			4.7516	5.18119			4.75316	3.48759			4.74943	3.29866			6.32344	4.36899
	4.99997	16.5108			5.00169	6.16443			5.00332	3.7169			4.9994	3.6291			6.65625	6.33783
	5.24997	18.276			5.25177	7.23546			5.25349	4.35578			5.24937	4.84273			6.98906	6.0627
	5.49997	21.7919			5.50186	7.80498			5.50365	5.30145			5.49934	6.11879			7.32187	8.49474
	5.74997	21.9473			5.75194	9.4935			5.75382	6.73489			5.74931	6.41836			7.65468	9.67417
	5.99996	19.1966			6.00202	9.47792			6.00399	8.62945			5.99928	6.02317			7.9875	9.89273
	6.24996	23.1969			6.25211	12.5684			6.25415	8.59901			6.24925	6.82792			8.32031	10.6943
	6.49996	27.2676			6.50219	14.2267			6.50432	9.67782			6.49922	8.35358			8.65312	12.8862
	6.74996	29.9358			6.75228	15.3038			6.75448	11.4908			6.74919	8.71441			8.98593	12.9607
	6.99996	29.5088			7.00236	16.3164			7.00465	12.5272			6.99916	9.75222			9.31875	12.6153
	7.24996	32.2592			7.25245	20.6469			7.25482	13.1893			7.24913	9.85676			9.65156	13.6139
	7.49995	42.342			7.50253	24.4673			7.50498	13.6295			7.4991	10.8727			9.98437	17.3768
	7.74995	49.3257			7.75262	28.2656			7.75515	15.6719			7.74907	11.9873			10.3172	20.6719
	7.99995	53.006			8.0027	26.736			8.00531	18.8099			7.99904	13.9524			10.65	20.7569
	8.24995	60.2059			8.25278	26.0764			8.25548	20.7748			8.24901	16.572			10.9828	24.0384
	8.49995	63.3948			8.50287	30.8503			8.50565	21.6789			8.49898	17.0915			11.3156	26.2744
	8.74995	67.8324			8.75295	29.5886			8.75581	24.0406			8.74895	18.256			11.6484	26.7155
	8.99995	69.5228			9.00304	32.368			9.00598	23.8873			8.99892	21.7885			11.9812	30.1289
	9.24994	67.3109			9.25312	35.5656			9.25614	28.9885			9.24889	22.9126			12.3141	31.3666
	9.49994	63.1889			9.50321	36.3485			9.50631	34.9779			9.49886	23.7727			12.6469	32.6314
	9.74994	69.4949			9.75329	43.9547			9.75648	32.7531			9.74883	26.8615			12.9797	35.7237
	9.99994	77.7402			10.0034	49.9475			10.0066	30.6741			9.9988	27.8293			13.3125	36.133
	10.2499	93.0999			10.2535	52.0943			10.2568	31.5524			10.2488	27.6271			13.6453	42.7951
	10.4999	95.3269			10.5035	56.9911			10.507	35.4511			10.4987	31.6601			13.9781	46.0422
	10.7499	93.6688			10.7536	53.9517			10.7571	42.1272			10.7487	33.224			14.3109	47.0872
	10.9999	97.3154			11.0037	59.2113			11.0073	49.8977			10.9987	37.4523			14.6437	54.5889
	11.2499	101.974			11.2538	58.1507			11.2575	50.786			11.2486	40.4774			14.9766	55.4478
	11.4999	111.223			11.5039	59.7106			11.5076	50.0483			11.4986	37.9484			15.3094	56.3961
	11.7499	112.834			11.754	66.6899			11.7578	52.422			11.7486	37.8158			15.6422	64.5195
	11.9999	103.237			12.004	73.4188			12.008	51.6296			11.9986	46.9214			15.975	65.3679
	12.2499	100.951			12.2541	75.4527			12.2581	50.2759			12.2485	45.1197			16.3078	66.5795
	12.4999	108.131			12.5042	76.0708			12.5083	52.8876			12.4985	49.9398			16.6406	68.843
	12.7499	111.847			12.7543	79.0157			12.7585	52.2134			12.7485	52.5097			16.9734	71.0894
	12.9999	128.31			13.0044	83.5672			13.0086	58.8415			12.9984	53.9725			17.3062	80.7999
	13.2499	138.184			13.2545	86.1522			13.2588	66.2807			13.2484	55.3938			17.6391	83.6802
	13.4999	130.504			13.5046	87.1363			13.509	67.4747			13.4984	61.6765			17.9719	79.8509
	13.7499	115.311			13.7546	96.9382			13.7591	65.3807			13.7484	65.4928			18.3047	83.1372
	13.9999	120.686			14.0047	92.4435			14.0093	70.6512			13.9983	65.6518			18.6375	77.0213
	14.2499	124.061			14.2548	93.9731			14.2595	75.9981			14.2483	66.3453			18.9703	74.2701
	14.4999	127.796			14.5049	110.235			14.5096	75.9167			14.4983	65.4879			19.3031	81.5642
	14.7499	117.315			14.755	101.451			14.7598	85.806			14.7482	75.0285			19.6359	83.599
	14.9999	135.198			15.0051	103.098			15.01	82.9013			14.9982	78.0925			19.9687	88.3863
	15.2499	147.66			15.2552	115.588			15.2601	83.0361			15.2482	77.9759			20.3015	88.46
	15.4999	144.484			15.5052	105.488			15.5103	89.2005			15.4981	77.9034			20.6344	104.805
	15.7499	146.571			15.7553	104.294			15.7605	92.0494			15.7481	82.8481			20.9672	111.021
	15.9999	133.34			16.0054	110.981			16.0106	90.7606			15.9981	77.7161			21.3	100.174
	16.2499	124.728			16.2555	117.342			16.2608	93.9705			16.248	71.8208			21.6328	102.27
	16.4999	131.606			16.5056	117.72			16.511	101.044			16.498	78.3731			21.9656	101.885
	16.7499	126.091			16.7556	114.037			16.7611	111.824			16.748	85.1837			22.2984	111.155
	16.9999	109.933			17.0057	116.348			17.0113	105.867			16.998	89.4657			22.6312	104.247
	17.2499	129.011			17.2558	119.907			17.2615	102.34			17.2479	91.5549			22.9641	91.1586
	17.4999	145.748			17.5059	115.984			17.5116	120.579			17.4979	98.254			23.2969	85.1848
	17.7499	158.044			17.756	121.227			17.7618	118.876			17.7479	90.6913			23.6297	74.76
	17.9999	142.895			18.0061	131.157			18.012	101.15			17.9978	96.4227			23.9625	85.9534
	18.2499	109.925			18.2562	139.947			18.2621	101.393			18.2478	101.976			24.2953	80.1551
	18.4999	126.74			18.5062	128.938			18.5123	112.947			18.4978	106.667			24.6281	86.5811
	18.7499	155.861			18.7563	116.74			18.7625	121.857			18.7477	102.9			24.9609	104.765
	18.9999	161.907			19.0064	122.787			19.0126	116.326			18.9977	97.3181			25.2937	108.046
	19.2499	150.744			19.2565	105.732			19.2628	112.34			19.2477	95.8396			25.6266	126.39
	19.4999	136.841			19.5066	112.131			19.513	101.419			19.4977	102.769			25.9594	102.95
	19.7499	117.482			19.7567	127.654			19.7631	89.697			19.7476	101.986			26.2922	116.703
	19.9999	104.013			20.0068	121.993			20.0133	103.916			19.9976	105.233			26.625	108.927
	20.2499	110.897			20.2568	109.909			20.2634	111.184			20.2476	107.902			26.9578	96.3635
	20.4999	100.565			20.5069	122.153			20.5136	124.849			20.4975	106.162			27.2906	95.0631
	20.7499	105.622			20.757	105.565			20.7638	125.885			20.7475	105.083			27.6234	94.024
	20.9999	137.749			21.0071	107.482			21.014	118.304			20.9975	104.692			27.9562	90.2705
	21.2499	111.44			21.2572	137.03			21.2641	115.228			21.2475	114.689			28.289	97.5482
	21.4999	99.0581			21.5073	136.586			21.5143	119.283			21.4974	117.546			28.6219	82.4753
	21.7499	111.887			21.7573	109.926			21.7645	114.363			21.7474	111.178			28.9547	88.326
	21.9999	105.122			22.0074	113.431			22.0146	114.056			21.9974	107.55			29.2875	82.3646
	22.2499	132.676			22.2575	131.626			22.2648	123.165			22.2473	94.9166			29.6203	101.676
	22.4999	122.448			22.5076	126.373			22.5149	120.93			22.4973	101.054			29.9531	111.935
	22.7499	126.34			22.7577	101.6			22.7651	121.893			22.7473	107.271			30.2859	76.7018
	22.9999	91.6398			23.0078	105.05			23.0153	120.372			22.9972	116.56			30.6187	83.6885
	23.2499	74.1703			23.2579	121.296			23.2655	115.061			23.2472	113.964			30.9516	91.3123
	23.4999	94.097			23.5079	109.94			23.5156	108.354			23.4972	107.803			31.2844	89.1059
	23.7499	111.585			23.758	120.704			23.7658	100.808			23.7472	103.159			31.6172	99.3444
	23.9999	90.106			24.0081	107.65			24.0159	107.614			23.9971	112.389			31.95	76.1924
	24.2498	76.5596			24.2582	96.443			24.2661	102.168			24.2471	108.03			32.2828	79.1347
	24.4998	95.0636			24.5083	105.525			24.5163	97.1399			24.4971	110.241			32.6156	83.5576
	24.7498	84.7329			24.7584	118.671			24.7664	117.861			24.747	107.071			32.9484	87.63
	24.9998	57.1729			25.0084	102.541			25.0166	135.621			24.997	113.296			33.2812	82.1307
	25.2498	53.1053			25.2585	95.4391			25.2668	110.963			25.247	113.472			33.614	98.3675
	25.4998	81.2941			25.5086	118.086			25.5169	105.159			25.4969	101.546			33.9469	93.3762
	25.7498	81.4309			25.7587	92.4077			25.7671	121.361			25.7469	100.532			34.2797	82.4843
	25.9998	55.7877			26.0088	97.5099			26.0173	105.148			25.9969	108.079			34.6125	77.5405
	26.2498	55.8111			26.2589	99.506			26.2674	101.196			26.2468	113.911			34.9453	63.3246
	26.4998	54.1636			26.5089	106.478			26.5176	103.04			26.4968	99.8072			35.2781	49.3057
	26.7498	70.519			26.759	110.696			26.7678	91.617			26.7468	100.364			35.6109	56.658
	26.9998	64.9805			27.0091	104.97			27.0179	92.0225			26.9968	95.0838			35.9437	52.7187
	27.2498	68.8761			27.2592	98.1751			27.2681	90.7328			27.2467	100.647			36.2766	59.5541
	27.4998	60.7738			27.5093	99.0202			27.5183	97.969			27.4967	94.9328			36.6094	51.383
	27.7498	61.0972			27.7594	83.8629			27.7684	96.2927			27.7467	99.5271			36.9422	42.2414
	27.9998	63.9503			28.0095	65.5577			28.0186	92.1929			27.9966	89.4417			37.275	58.01
	28.2498	77.3303			28.2595	84.844			28.2688	99.5363			28.2466	86.0537			37.6078	66.7632
	28.4998	52.6282			28.5096	100.548			28.5189	99.8281			28.4966	80.4332			37.9406	49.1891
	28.7498	65.9091			28.7597	92.4743			28.7691	114.34			28.7465	85.1083			38.2734	40.9196
	28.9998	45.8456			29.0098	93.1143			29.0193	114.741			28.9965	85.841			38.6062	47.1281
	29.2498	52.4151			29.2599	90.8765			29.2694	111.267			29.2465	85.3702			38.9391	55.7196
	29.4998	48.8661			29.51	62.2371			29.5196	80.4131			29.4965	97.0503			39.2719	78.7915
	29.7498	45.1052			29.76	90.7671			29.7698	65.2299			29.7464	85.581			39.6047	47.6782
	29.9998	48.9764			30.0101	74.9718			30.0199	88.6933			29.9964	77.6306			39.9375	30.4629
	30.2498	53.4839			30.2602	43.2907			30.2701	89.283			30.2464	85.6961			40.2703	37.6756
	30.4998	43.4691			30.5103	52.3372			30.5203	86.7211			30.4963	84.1314			40.6031	35.5257
	30.7498	45.5327			30.7604	65.592			30.7704	100.751			30.7463	94.9677			40.9359	23.2096
	30.9998	49.0625			31.0105	66.4294			31.0206	92.8733			30.9963	92.6192			41.2687	34.7669
	31.2498	28.3317			31.2605	68.2603			31.2708	75.0246			31.2462	81.0426			41.6016	34.7608
	31.4998	33.579			31.5106	72.0113			31.5209	75.0337			31.4962	97.5155			41.9344	55.145
	31.7498	39.2063			31.7607	61.6478			31.7711	63.2118			31.7462	93.3083			42.2672	68.3854
	31.9998	50.2914			32.0108	58.365			32.0213	57.4357			31.9962	70.751			42.6	58.384
	32.2498	50.2553			32.2609	72.4345			32.2714	70.2996			32.2461	75.6858			42.9328	65.9073
	32.4998	45.7263			32.511	47.7575			32.5216	79.226			32.4961	70.476			43.2656	51.7471
	32.7498	43.3967			32.761	75.4805			32.7718	97.1311			32.7461	71.7316			43.5984	26.5408
	32.9998	37.4641			33.0111	58.1348			33.0219	89.6432			32.996	78.4733			43.9312	35.986
	33.2498	42.3764			33.2612	43.4089			33.2721	76.6841			33.246	79.3961			44.264	38.6576
	33.4998	48.5935			33.5113	48.4421			33.5222	69.3776			33.496	73.9895			44.5969	40.6699
	33.7498	31.3575			33.7614	50.6028			33.7724	46.8948			33.746	63.0541			44.9297	55.9233
	33.9998	13.9346			34.0115	58.2767			34.0226	48.7122			33.9959	66.3331			45.2625	45.1787
	34.2498	37.7927			34.2616	68.3987			34.2728	62.5322			34.2459	65.4465			45.5953	41.2739
	34.4998	50.5377			34.5116	52.4268			34.5229	56.1799			34.4959	73.58			45.9281	23.885
	34.7498	63.6424			34.7617	18.1547			34.7731	67.0969			34.7458	73.0884			46.2609	11.9175
	34.9998	29.9538			35.0118	31.4931			35.0232	68.959			34.9958	63.1034			46.5937	30.6379
	35.2498	19.2461			35.2619	52.633			35.2734	50.2645			35.2458	62.0444			46.9265	42.594
	35.4998	25.1412			35.512	47.5634			35.5236	52.9764			35.4957	58.9824			47.2594	41.3599
	35.7498	32.1923			35.7621	56.7366			35.7737	44.9224			35.7457	57.4407			47.5922	58.5092
	35.9998	48.9317			36.0121	44.6075			36.0239	50.7616			35.9957	63.6747			47.925	58.7511
	36.2498	59.2754			36.2622	35.9905			36.2741	36.8236			36.2456	48.1048			48.2578	57.1103
	36.4998	47.2799			36.5123	29.7375			36.5243	39.91			36.4956	48.7455			48.5906	44.812
	36.7498	9.66138			36.7624	24.4338			36.7744	57.3467			36.7456	48.324			48.9234	40.0903
	36.9998	10.5577			37.0125	32.2151			37.0246	53.6021			36.9956	44.4321			49.2562	39.2443
	37.2498	12.0153			37.2626	28.3968			37.2747	47.5161			37.2455	43.6449			49.589	20.4344
	37.4998	39.0875			37.5127	40.5186			37.5249	42.8798			37.4955	53.3408			49.9219	14.542
	37.7498	41.4386			37.7627	47.4122			37.7751	43.6052			37.7455	62.2054			50.2547	13.053
	37.9998	27.4094			38.0128	43.0432			38.0252	36.3916			37.9954	56.2924			50.5875	18.9569
	38.2498	40.5009			38.2629	24.7077			38.2754	42.285			38.2454	46.6273			50.9203	24.4149
	38.4998	44.3695			38.513	22.7129			38.5256	47.6939			38.4954	44.7518			51.2531	21.8691
	38.7498	23.2833			38.7631	42.7051			38.7757	46.5902			38.7454	45.213			51.5859	22.7978
	38.9998	0.82252			39.0132	24.8315			39.0259	45.8916			38.9953	43.4245			51.9187	44.3132
	39.2498	14.0939			39.2632	18.3968			39.2761	50.0848			39.2453	34.9146			52.2515	32.5912
	39.4998	2.0716			39.5133	37.4713			39.5262	30.5001			39.4953	44.9095			52.5844	29.0068
	39.7498	25.9243			39.7634	21.9925			39.7764	28.0991			39.7452	29.1866			52.9172	32.9895
	39.9998	30.4966			40.0135	34.5626			40.0266	31.8799			39.9952	35.8532			53.25	33.5422
	40.2498	6.07331			40.2636	46.7157			40.2767	35.0094			40.2452	28.2372			53.5828	43.6994
	40.4998	17.0109			40.5137	42.8216			40.5269	49.0937			40.4951	45.2356			53.9156	20.8597
	40.7498	21.0514			40.7638	38.2944			40.7771	44.1514			40.7451	37.2391			54.2484	-0.31524
	40.9997	12.8614			41.0138	15.6238			41.0272	43.6895			40.9951	33.5927			54.5812	17.8321
	41.2497	10.3024			41.2639	15.3535			41.2774	44.4547			41.245	33.7519			54.914	49.2763
	41.4997	17.8814			41.514	24.4216			41.5276	44.7073			41.495	48.1956			55.2469	37.5046
	41.7497	31.8684			41.7641	17.2358			41.7777	46.8057			41.745	45.8458			55.5797	16.8581
	41.9997	31.2214			42.0142	29.6887			42.0279	48.1483			41.995	40.3935			55.9125	15.5472
	42.2497	24.6517			42.2643	23.4727			42.2781	52.4695			42.2449	33.8355			56.2453	25.8069
	42.4997	19.2666			42.5143	38.9966			42.5282	24.525			42.4949	30.5141			56.5781	39.5632
	42.7497	16.1098			42.7644	15.6037			42.7784	9.79785			42.7449	36.223			56.9109	13.722
	42.9997	9.1716			43.0145	10.622			43.0286	6.192			42.9948	23.0928			57.2437	14.6515
	43.2497	17.0752			43.2646	12.7813			43.2787	10.4716			43.2448	18.5455			57.5765	37.3769
	43.4997	28.3555			43.5147	3.5526			43.5289	5.2184			43.4948	25.724			57.9094	19.0153
	43.7497	40.9683			43.7648	0.42172			43.7791	5.06112			43.7448	38.0009			58.2422	15.1178
	43.9997	25.9671			44.0149	12.4492			44.0292	14.4505			43.9947	24.8599			58.575	6.57805
	44.2497	18.2262			44.2649	21.55			44.2794	39.6213			44.2447	25.6263			58.9078	-2.66174
	44.4997	22.7706			44.515	16.107			44.5296	50.8641			44.4947	21.7821			59.2406	16.3687
	44.7497	9.06842			44.7651	10.2797			44.7797	44.5719			44.7446	18.5181			59.5734	5.10734
	44.9997	16.2708			45.0152	23.9114			45.0299	29.5823			44.9946	27.9569			59.9062	2.97601
	45.2497	11.1231			45.2653	31.8455			45.2801	19.2905			45.2446	28.4348			60.239	13.5781
	45.4997	1.86726			45.5153	17.701			45.5302	-1.37448			45.4945	21.2863			60.5718	9.57649
	45.7497	14.6288			45.7654	26.802			45.7804	2.02509			45.7445	22.1337			60.9047	8.34047
	45.9997	26.5933			46.0155	28.5158			46.0306	9.03427			45.9945	19.9994			61.2375	27.0539
	46.2497	13.3624			46.2656	14.7885			46.2807	20.8097			46.2445	24.2031			61.5703	28.3225
	46.4997	4.87513			46.5157	10.0267			46.5309	24.8371			46.4944	35.1594			61.9031	6.4246
	46.7497	3.72359			46.7658	24.446			46.7811	15.3943			46.7444	40.0435			62.2359	25.863
	46.9997	9.00149			47.0159	25.6994			47.0312	24.2096			46.9944	33.8571			62.5687	30.3733
	47.2497	5.07276			47.2659	40.8561			47.2814	23.3685			47.2443	33.1932			62.9015	10.0785
	47.4997	16.5822			47.516	39.3098			47.5316	29.0119			47.4943	30.1944			63.2343	-17.558
	47.7497	17.1676			47.7661	19.8397			47.7817	24.1309			47.7443	22.1568			63.5672	11.1144
	47.9997	-0.63863			48.0162	7.05421			48.0319	42.8801			47.9942	21.9205			63.9	19.4307
	48.2497	-0.77055			48.2663	10.2633			48.282	24.8062			48.2442	32.1452			64.2328	13.9995
	48.4997	4.11376			48.5164	4.01277			48.5322	7.57826			48.4942	22.9901			64.5656	-0.85714
	48.7497	13.9254			48.7664	19.5843			48.7824	15.3436			48.7441	27.7824			64.8984	13.1971
	48.9997	2.4612			49.0165	12.4606			49.0326	19.0713			48.9941	16.5474			65.2312	-5.28249
	49.2497	-2.39594			49.2666	16.868			49.2827	9.8821			49.2441	35.0815			65.564	-13.6392
	49.4997	16.1309			49.5167	19.3516			49.5329	32.5736			49.4941	27.3666			65.8969	26.7774
	49.7497	16.5529			49.7668	-0.81047			49.7831	25.6873			49.744	11.4392			66.2297	4.71538
	49.9997	-4.22735			50.0169	27.7366			50.0332	36.149			49.994	21.1531			66.5625	28.6633
	50.2497	18.5389			50.267	10.4189			50.2834	28.7254			50.244	21.4069			66.8953	38.9329
	50.4997	17.7153			50.517	3.93161			50.5335	0.48189			50.4939	25.0957			67.2281	23.6315
	50.7497	7.19662			50.7671	8.48233			50.7837	1.56232			50.7439	22.6784			67.5609	17.8376
	50.9997	11.796			51.0172	16.9752			51.0339	10.526			50.9939	18.3945			67.8937	26.4977
	51.2497	35.3706			51.2673	22.1194			51.2841	30.9979			51.2439	30.5844			68.2265	22.5145
	51.4997	2.71676			51.5174	4.26431			51.5342	7.36854			51.4938	6.11219			68.5593	25.6889
	51.7497	-1.37808			51.7675	-0.63313			51.7844	-9.56396			51.7438	12.5051			68.8922	14.3762
	51.9997	8.9696			52.0175	32.3422			52.0345	-4.24027			51.9938	22.6178			69.225	-13.8179
	52.2497	9.56655			52.2676	16.192			52.2847	-4.27695			52.2437	17.8188			69.5578	6.70154
	52.4997	12.7918			52.5177	15.4551			52.5349	6.07423			52.4937	11.4572			69.8906	14.2574
	52.7497	0.00789			52.7678	2.91099			52.785	12.3222			52.7437	22.8399			70.2234	3.99452
	52.9997	15.4261			53.0179	1.20344			53.0352	9.89542			52.9937	3.83612			70.5562	6.63078
	53.2497	7.58035			53.268	9.60105			53.2854	4.55193			53.2436	17.3859			70.889	-30.4548
	53.4997	9.49312			53.5181	43.0291			53.5355	7.36076			53.4936	19.193			71.2219	16.0901
	53.7497	3.25066			53.7681	5.12848			53.7857	4.50408			53.7436	16.0761			71.5547	20.6961
	53.9997	28.3624			54.0182	7.15402			54.0359	23.2278			53.9935	18.1596			71.8875	7.86423
	54.2497	3.05359			54.2683	9.38699			54.286	24.3033			54.2435	9.33687			72.2203	-11.9836
	54.4997	19.1602			54.5184	14.0122			54.5362	18.8799			54.4935	4.60916			72.5531	-24.572
	54.7497	18.3338			54.7685	6.50922			54.7864	11.8896			54.7434	0.078			72.8859	2.86015
	54.9997	17.1276			55.0186	20.4616			55.0365	8.06462			54.9934	13.0504			73.2187	-4.2607
	55.2497	1.97526			55.2687	27.05			55.2867	14.0216			55.2434	24.917			73.5515	-0.52781
	55.4997	15.6899			55.5187	20.269			55.5369	30.6547			55.4933	14.7014			73.8843	-28.7593
	55.7497	-7.96538			55.7688	4.14748			55.787	41.0753			55.7433	25.8465			74.2172	12.7871
	55.9997	-12.812			56.0189	17.2197			56.0372	35.3725			55.9933	9.78896			74.55	14.489
	56.2497	-5.44178			56.269	22.0743			56.2874	-2.1886			56.2433	5.23068			74.8828	15.4711
	56.4997	8.11393			56.5191	10.1833			56.5375	10.0193			56.4932	13.3839			75.2156	15.8949
	56.7497	17.5311			56.7692	14.152			56.7877	14.3352			56.7432	17.3204			75.5484	2.57339
	56.9997	21.8438			57.0192	-3.50106			57.0379	-11.7082			56.9932	4.2917			75.8812	-2.76334
	57.2497	11.9762			57.2693	5.63812			57.288	-4.11248			57.2431	13.1339			76.214	-12.5028
	57.4997	16.762			57.5194	18.8893			57.5382	-4.95989			57.4931	17.6481			76.5469	-20.6501
	57.7497	26.7077			57.7695	11.8144			57.7884	-14.6702			57.7431	17.2113			76.8797	-1.18227
	57.9997	19.9991			58.0196	2.9599			58.0385	-16.8349			57.993	9.90892			77.2125	-6.07166
	58.2497	-15.8068			58.2697	3.6516			58.2887	-0.85275			58.243	19.0649			77.5453	25.2215
	58.4997	-9.39326			58.5197	-1.53208			58.5389	20.471			58.493	18.2822			77.8781	13.0271
	58.7497	-1.13491			58.7698	2.02319			58.789	13.7387			58.743	15.1715			78.2109	12.8405
	58.9997	-5.16389			59.0199	-4.11176			59.0392	41.4815			58.9929	11.5028			78.5437	6.42889
	59.2496	5.42739			59.27	-8.20006			59.2894	46.2246			59.2429	14.0691			78.8765	24.8114
	59.4996	20.7073			59.5201	-2.68347			59.5395	46.282			59.4929	5.57483			79.2093	-14.2798
	59.7496	26.3289			59.7702	-0.86232			59.7897	23.7565			59.7428	18.5266			79.5422	-32.2085
	59.9996	1.03734			60.0202	17.8047			60.0399	-6.62841			59.9928	13.5258			79.875	4.09051
	60.2496	8.10789			60.2703	19.4586			60.29	8.96628			60.2428	21.23			80.2078	25.9608
	60.4996	5.73552			60.5204	25.0031			60.5402	13.9705			60.4928	22.8333			80.5406	6.89784
	60.7496	12.4987			60.7705	21.9005			60.7904	14.1534			60.7427	20.9899			80.8734	28.7928
	60.9996	12.7168			61.0206	13.0436			61.0405	21.6401			60.9927	0.18273			81.2062	15.1255
	61.2496	16.9873			61.2707	11.5088			61.2907	19.1433			61.2427	-2.83148			81.539	0.99252
	61.4996	-3.38238			61.5207	30.6684			61.5409	34.919			61.4926	5.91917			81.8718	-8.73546
	61.7496	7.47205			61.7708	22.1075			61.791	43.6175			61.7426	11.6248			82.2047	1.56502
	61.9996	23.7671			62.0209	3.58306			62.0412	16.5197			61.9926	31.3339			82.5375	-1.62101
	62.2496	30.016			62.271	-3.02443			62.2914	14.2449			62.2425	17.2941			82.8703	-9.43033
	62.4996	10.9044			62.5211	20.7024			62.5415	32.3314			62.4925	7.12847			83.2031	-23.107
	62.7496	26.0784			62.7712	15.7931			62.7917	18.9956			62.7425	8.0658			83.5359	-2.18945
	62.9996	14.0466			63.0213	10.4056			63.0418	4.79722			62.9924	11.956			83.8687	13.4093
	63.2496	6.9697			63.2713	-1.41192			63.292	-4.58631			63.2424	17.2029			84.2015	25.5611
	63.4996	21.512			63.5214	12.3272			63.5422	-13.202			63.4924	5.12691			84.5343	1.31897
	63.7496	14.063			63.7715	21.2924			63.7923	10.6659			63.7424	12.2083			84.8671	-22.2546
	63.9996	15.6213			64.0216	11.7879			64.0425	14.5272			63.9923	21.8532			85.2	-8.33994
	64.2496	21.2495			64.2717	18.1311			64.2927	-2.47067			64.2423	17.3299			85.5328	27.9003
	64.4996	24.2013			64.5218	0.17535			64.5429	-1.64424			64.4923	7.68708			85.8656	-19.606
	64.7496	20.6383			64.7719	9.13824			64.793	6.37476			64.7422	-5.11318			86.1984	-14.4548
	64.9996	1.98453			65.0219	19.7295			65.0432	-4.09584			64.9922	4.69648			86.5312	1.25162
	65.2496	-2.91276			65.272	14.9932			65.2934	-5.62488			65.2422	17.6402			86.864	24.5792
	65.4996	-1.31973			65.5221	-3.20098			65.5435	26.9407			65.4921	18.1133			87.1968	25.7005
	65.7496	9.20234			65.7722	-3.42854			65.7937	6.54753			65.7421	6.89227			87.5297	-4.46969
	65.9996	7.86529			66.0223	17.8728			66.0439	-3.66726			65.9921	8.78477			87.8625	-37.121
	66.2496	-1.50441			66.2724	27.9685			66.294	14.2242			66.2421	4.91401			88.1953	25.2602
	66.4996	-0.81324			66.5224	8.36599			66.5442	5.47169			66.492	0.26357			88.5281	-17.5641
	66.7496	7.80436			66.7725	2.98782			66.7943	12.8817			66.742	29.1381			88.8609	-9.09455
	66.9996	-18.1334			67.0226	4.41356			67.0445	6.85965			66.992	23.4856			89.1937	1.29154
	67.2496	-2.47299			67.2727	-4.80383			67.2947	29.3129			67.2419	3.27806			89.5265	-16.7312
	67.4996	10.13			67.5228	-7.59561			67.5448	24.1894			67.4919	2.56566			89.8593	-4.81273
	67.7496	8.59813			67.7729	16.9722			67.795	16.1805			67.7419	-0.07786			90.1921	18.9222
	67.9996	14.9977			68.0229	8.77509			68.0452	17.7641			67.9918	10.6509			90.525	-35.3787
	68.2496	6.42325			68.273	2.57524			68.2953	17.2615			68.2418	4.541			90.8578	-20.6206
	68.4996	8.50304			68.5231	27.7767			68.5455	-0.04598			68.4918	-0.76915			91.1906	-23.2404
	68.7496	11.5647			68.7732	10.4326			68.7957	1.27426			68.7418	-0.48132			91.5234	-11.9235
	68.9996	26.6981			69.0233	1.12114			69.0458	11.7001			68.9917	-6.97839			91.8562	-4.16207
	69.2496	-9.40372			69.2734	16.6456			69.296	-11.246			69.2417	15.3513			92.189	-33.279
	69.4996	-5.00837			69.5234	-0.7071			69.5462	2.33132			69.4917	22.7712			92.5218	9.16034
	69.7496	27.0308			69.7735	-1.78254			69.7963	10.0232			69.7416	34.9948			92.8547	3.17996
	69.9996	22.9351			70.0236	-1.65206			70.0465	10.2453			69.9916	12.815			93.1875	2.21057
	70.2496	7.93131			70.2737	13.3872			70.2967	-8.67846			70.2416	14.2712			93.5203	4.6765
	70.4996	18.2319			70.5238	11.7346			70.5468	12.0321			70.4916	17.3297			93.8531	11.3149
	70.7496	10.3808			70.7739	13.3115			70.797	36.9909			70.7415	18.5517			94.1859	-9.07391
	70.9996	0.14149			71.024	12.4555			71.0472	25.6177			70.9915	1.26443			94.5187	33.4881
	71.2496	1.96637			71.274	0.50453			71.2973	5.93397			71.2415	15.694			94.8515	-31.1741
	71.4996	21.9679			71.5241	5.28176			71.5475	4.20761			71.4914	-1.91567			95.1843	-9.80943
	71.7496	15.7794			71.7742	3.79626			71.7977	13.3374			71.7414	-0.74358			95.5172	-2.73173
	71.9996	7.67289			72.0243	7.76116			72.0478	23.174			71.9914	10.7715			95.85	21.5926
	72.2496	1.53808			72.2744	2.46799			72.298	-0.44815			72.2413	8.45604			96.1828	-2.25354
	72.4996	-8.09322			72.5245	5.89271			72.5482	-1.83386			72.4913	23.9821			96.5156	-8.46247
	72.7496	1.54771			72.7746	-14.2708			72.7983	4.14802			72.7413	28.6991			96.8484	-15.4327
	72.9996	-7.78687			73.0246	-14.3414			73.0485	-5.3881			72.9912	17.1913			97.1812	-0.00558
	73.2496	-10.6017			73.2747	20.3914			73.2987	4.60069			73.2412	13.104			97.514	-0.00569
	73.4996	-15.3058			73.5248	24.0383			73.5488	-10.3517			73.4912	8.28737			97.8468	-0.00583
	73.7496	-20.716			73.7749	-10.9136			73.799	-15.2592			73.7412	2.10073			98.1796	20.9939
	73.9996	-4.22587			74.025	8.3002			74.0492	-20.3648			73.9911	6.9716			98.5125	-0.00625
	74.2495	1.3948			74.2751	29.3393			74.2993	-20.2447			74.2411	30.0897			98.8453	-20.0064
	74.4995	0.3896			74.5251	10.1686			74.5495	-10.0487			74.4911	24.3043			99.1781	-0.00651
	74.7495	-16.5248			74.7752	-4.29752			74.7997	10.0508			74.741	9.85056			99.5109	-0.00642
	74.9995	-4.0737			75.0253	-8.58727			75.0498	15.0546			74.991	-12.4781			99.8437	-0.00641
	75.2495	3.38949			75.2754	13.0122			75.3	18.553			75.241	-5.12387			100.177	-0.00654
	75.4995	-5.87032			75.5255	-0.9441			75.5502	-6.09686			75.4909	-4.74932			100.509	-0.00667
	75.7495	-4.38695			75.7756	2.17513			75.8003	-18.7089			75.7409	6.05297			100.842	-0.00697
	75.9995	15.0926			76.0256	12.4929			76.0505	-7.97129			75.9909	24.4759			101.175	-0.00718
	76.2495	25.5413			76.2757	-6.05202			76.3007	-2.98121			76.2409	-9.60646			101.508	-0.00754
	76.4995	31.6644			76.5258	-11.783			76.5508	6.73184			76.4908	-0.84609			101.841	-0.00795
	76.7495	-2.39993			76.7759	-5.48305			76.801	-9.05754			76.7408	-5.22962			102.173	-0.00817
	76.9995	0.42275			77.026	-15.3818			77.0512	0.2924			76.9908	7.21503			102.506	-0.00821
	77.2495	-10.9486			77.2761	1.23489			77.3013	23.329			77.2407	12.9457			102.839	-0.00827
	77.4995	-15.1567			77.5262	16.6981			77.5515	22.672			77.4907	10.8254			103.172	-0.00847
	77.7495	-13.4691			77.7762	-1.09333			77.8016	2.72541			77.7407	8.26903			103.505	-0.0088
	77.9995	-13.5875			78.0263	1.82907			78.0518	42.748			77.9907	-0.33518			103.837	-0.00905
	78.2495	15.624			78.2764	22.0287			78.302	20.6477			78.2406	2.47314			104.17	-0.00936
	78.4995	4.80647			78.5265	40.2016			78.5521	13.2464			78.4906	13.7715			104.503	-0.00958
	78.7495	1.52906			78.7766	22.5141			78.8023	-10.8677			78.7406	11.2763			104.836	-0.00978
	78.9995	-10.4725			79.0267	-3.98999			79.0525	-19.3109			78.9905	6.65505			105.169	-0.00997
	79.2495	8.16131			79.2767	2.64858			79.3026	-20.2516			79.2405	2.7244			105.502	-0.01006
	79.4995	17.7281			79.5268	-11.8722			79.5528	-23.1579			79.4905	6.16642			105.834	-0.01002
	79.7495	10.0754			79.7769	-8.82573			79.803	-2.86587			79.7404	24.028			106.167	-0.01014
	79.9995	6.2597			80.027	10.5801			80.0532	34.9049			79.9904	14.7865			106.5	-0.01027
	80.2495	-0.77639			80.2771	22.9075			80.3033	22.377			80.2404	21.3615			106.833	-0.01044
	80.4995	3.30877			80.5272	17.6939			80.5535	12.7314			80.4904	8.57679			107.166	-0.01045
	80.7495	-6.6649			80.7772	-7.06392			80.8036	-3.96983			80.7403	28.4522			107.498	-0.01053
	80.9995	16.6847			81.0273	-2.85979			81.0538	17.089			80.9903	17.263			107.831	-0.01067
	81.2495	22.7205			81.2774	-5.94062			81.304	33.956			81.2403	10.2386			108.164	-0.0108
	81.4995	15.3925			81.5275	13.1297			81.5541	12.0306			81.4902	14.7954			108.497	-0.01092
	81.7495	-10.2226			81.7776	1.31153			81.8043	-1.91402			81.7402	0.52116			108.83	-0.01104
	81.9995	-12.0729			82.0277	8.65563			82.0545	-18.0512			81.9902	13.0709			109.162	-0.01116
	82.2495	-13.9332			82.2778	2.66297			82.3046	48.1929			82.2401	7.37441			109.495	-0.01148
	82.4995	-0.39332			82.5278	-21.0761			82.5548	18.5103			82.4901	14.1884			109.828	-0.0116
	82.7495	16.9551			82.7779	-16.0363			82.805	23.7678			82.7401	-5.85837			110.161	-0.01168
	82.9995	3.90991			83.028	5.86516			83.0551	4.24841			82.99	10.7167			110.494	-0.01157
	83.2495	-0.70739			83.2781	16.5581			83.3053	-0.587			83.24	13.0167			110.827	-0.0114
	83.4995	1.43592			83.5282	30.6312			83.5555	19.1432			83.49	5.66931			111.159	-0.01134
	83.7495	-8.17668			83.7783	-1.85227			83.8056	21.6266			83.74	2.80016			111.492	-0.01133
	83.9995	-25.547			84.0284	7.14908			84.0558	18.8492			83.9899	11.5476			111.825	-0.01109
	84.2495	-20.1818			84.2784	11.3578			84.306	10.2729			84.2399	-6.21774			112.158	-0.01097
	84.4995	-23.6384			84.5285	-10.8289			84.5561	32.4903			84.4899	0.90631			112.491	-0.01103
	84.7495	-13.0284			84.7786	-3.50669			84.8063	18.307			84.7398	-1.88816			112.823	-0.01114
	84.9995	3.09506			85.0287	14.0627			85.0565	34.4802			84.9898	9.78153			113.156	-0.01107
	85.2495	13.2628			85.2788	-9.59426			85.3066	23.2115			85.2398	-11.2643			113.489	-0.01075
	85.4995	18.4056			85.5289	0.21051			85.5568	3.98881			85.4898	1.97906			113.822	-0.01052
	85.7495	7.78142			85.7789	18.0517			85.807	41.5503			85.7397	-3.3204			114.155	-0.01046
	85.9995	-18.6182			86.029	-5.98397			86.0571	14.6287			85.9897	6.53921			114.487	-0.01028
	86.2495	-14.059			86.2791	1.94046			86.3073	-4.70168			86.2397	-9.5575			114.82	-0.00997
	86.4995	-5.91976			86.5292	6.74834			86.5575	-1.84592			86.4896	21.1827			115.153	-0.00971
	86.7495	11.5892			86.7793	-4.45172			86.8076	-8.77111			86.7396	10.3412			115.486	-0.00977
	86.9995	26.8797			87.0294	23.0916			87.0578	16.281			86.9896	11.6977			115.819	-0.00991
	87.2495	-8.68242			87.2794	14.5424			87.308	-1.42744			87.2395	8.52402			116.152	-0.00978
	87.4995	-6.04625			87.5295	2.97261			87.5581	11.6459			87.4895	-0.3865			116.484	-0.00964
	87.7495	-3.73859			87.7796	7.7067			87.8083	37.4537			87.7395	8.82121			116.817	-0.00964
	87.9995	19.4195			88.0297	2.36762			88.0585	19.4456			87.9895	6.64811			117.15	-0.00957
	88.2495	-0.39094			88.2798	13.118			88.3086	-2.20874			88.2394	-14.4958			117.483	-0.00956
	88.4995	-8.19875			88.5299	9.85318			88.5588	-17.2027			88.4894	7.6841			117.816	-0.00929
	88.7495	-11.6175			88.7799	-3.34279			88.809	10.6249			88.7394	19.6974			118.148	-0.00892
	88.9995	-7.31294			89.03	-4.17418			89.0591	31.4671			88.9893	17.0632			118.481	-0.00871
	89.2495	13.8113			89.2801	15.2795			89.3093	30.418			89.2393	1.32287			118.814	-0.00843
	89.4995	-3.36744			89.5302	-0.97607			89.5595	18.4081			89.4893	4.63871			119.147	-0.00791
	89.7495	1.15517			89.7803	-3.75408			89.8096	3.16739			89.7392	6.0847			119.48	-0.0075
	89.9995	10.0688			90.0304	-1.10079			90.0598	33.9532			89.9892	1.21128			119.812	-0.00715
	90.2495	-4.78412			90.2805	-10.9983			90.31	5.49036			90.2392	4.78706			120.145	-0.0071
	90.4995	-1.98342			90.5305	-10.8534			90.5601	-23.9279			90.4891	-5.4312			120.478	-0.00723
	90.7495	15.4309			90.7806	-12.4417			90.8103	-14.8975			90.7391	9.53119			120.811	-0.00718
	90.9994	-20.2759			91.0307	-5.12319			91.0605	-9.66493			90.9891	11.5963			121.144	-0.00721
	91.2494	-2.25833			91.2808	19.9852			91.3106	13.5381			91.2391	-4.97456			121.477	-0.00722
	91.4994	8.51585			91.5309	16.0692			91.5608	-3.3258			91.489	2.30734			121.809	-0.00709
	91.7494	-17.4902			91.781	6.62858			91.811	34.1861			91.739	2.02428			122.142	-0.00683
	91.9994	26.9891			92.031	2.54716			92.0611	20.9805			91.989	11.803			122.475	-0.00653
	92.2494	13.6933			92.2811	-9.35031			92.3113	-20.2409			92.2389	4.33078			122.808	-0.0062
	92.4994	-23.7489			92.5312	-16.4044			92.5614	-7.41043			92.4889	-1.35629			123.141	-0.00593
	92.7494	-18.479			92.7813	-17.6009			92.8116	19.4215			92.7389	-9.85266			123.473	-0.00565
	92.9994	-17.6837			93.0314	4.4906			93.0618	43.7871			92.9888	-5.57739			123.806	-0.00557
	93.2494	-6.5182			93.2815	13.8391			93.3119	12.2176			93.2388	-13.3989			124.139	-0.0055
	93.4994	-15.354			93.5315	-9.61612			93.5621	-13.0527			93.4888	6.02638			124.472	-0.00537
	93.7494	-10.0769			93.7816	-19.5315			93.8123	-10.2866			93.7388	-6.7227			124.805	-0.00528
	93.9994	-17.5196			94.0317	-17.5015			94.0624	1.39036			93.9887	-12.1266			125.137	-0.00503
	94.2494	15.2119			94.2818	-9.92062			94.3126	-12.3916			94.2387	-6.83885			125.47	-0.00471
	94.4994	20.5762			94.5319	-1.84582			94.5628	-2.72127			94.4887	11.2968			125.803	-0.00452
	94.7494	30.0757			94.782	-7.61136			94.8129	-23.5139			94.7386	-3.35583			126.136	-0.00434
	94.9994	20.8969			95.0321	-7.88548			95.0631	-18.5233			94.9886	-0.42025			126.469	-0.00413
	95.2494	-6.44092			95.2821	1.14037			95.3133	-25.8756			95.2386	-3.61285			126.802	-0.00395
	95.4994	-13.6034			95.5322	-4.90176			95.5634	-1.80047			95.4886	6.72154			127.134	-0.00375
	95.7494	-25.0397			95.7823	-11.4488			95.8136	-10.1116			95.7385	21.4392			127.467	-0.00362
	95.9994	4.74758			96.0324	1.19746			96.0638	-1.77454			95.9885	-7.59712			127.8	-0.00363
	96.2494	9.74326			96.2825	-7.17213			96.3139	-10.3119			96.2385	-11.0667			128.133	-0.00345
	96.4994	4.50604			96.5326	13.1239			96.5641	-27.4496			96.4884	8.53365			128.466	-0.00337
	96.7494	-6.93181			96.7827	4.00415			96.8143	-7.25433			96.7384	-7.72603			128.798	-0.00322
	96.9994	2.87347			97.0327	14.7497			97.0644	-6.34804			96.9884	0.64206			129.131	-0.00311
	97.2494	5.95013			97.2828	-17.743			97.3146	32.1148			97.2383	9.69387			129.464	-0.00296
	97.4994	-6.03134			97.5329	-21.2956			97.5648	-24.9729			97.4883	13.7831			129.797	-0.00291
	97.7494	-1.41925			97.783	-6.74604			97.8149	-15.1712			97.7383	6.08653			130.13	-0.00279
	97.9994	-7.69749			98.0331	-15.0472			98.0651	-31.3168			97.9882	-13.3749			130.462	-0.00273
	98.2494	10.5289			98.2832	-15.7779			98.3153	-9.55222			98.2382	3.53249			130.795	-0.00255
	98.4994	2.24183			98.5332	5.02917			98.5654	-4.60147			98.4882	9.8309			131.128	-0.00246
	98.7494	5.86295			98.7833	-6.19084			98.8156	11.3885			98.7382	-9.78075			131.461	-0.00237
	98.9994	3.16118			99.0334	-16.9387			99.0658	-8.39341			98.9881	-17.8192			131.794	-0.00232
	99.2494	-13.0098			99.2835	-1.25922			99.3159	-14.7539			99.2381	4.61312			132.127	-0.00215
	99.4994	8.92427			99.5336	-4.56208			99.5661	41.556			99.4881	0.01043			132.459	-0.00213
	99.7494	-11.1882			99.7837	-0.75706			99.8163	0.01901			99.738	0.01053			132.792	-0.00203
	99.9994	7.71412			100.034	5.82994			100.066	0.01947			99.988	0.01069			133.125	-0.00192
	100.249	0.01749			100.284	12.0393			100.317	0.01959			100.238	0.01071			133.458	-0.00183
	100.499	0.01764			100.534	-3.53951			100.567	0.01977			100.488	0.01077			133.791	-0.00176
	100.749	0.01796			100.784	-9.35422			100.817	0.01993			100.738	0.01084			134.123	-0.00173
	100.999	0.01831			101.034	0.00532			101.067	0.02009			100.988	0.01089			134.456	-0.00164
	101.249	0.01844			101.284	0.00523			101.317	0.02007			101.238	0.01093			134.789	-0.00149
	101.499	0.01857			101.534	0.00534			101.567	0.01978			101.488	0.01103			135.122	-0.00145
	101.749	0.01881			101.784	0.00552			101.818	0.01931			101.738	0.011			135.455	-0.00149
	101.999	0.01925			102.034	0.00555			102.068	0.01914			101.988	0.0111			135.787	-0.00156
	102.249	0.0197			102.285	0.00547			102.318	0.01954			102.238	0.0111			136.12	-0.00162
	102.499	0.01967			102.535	0.00534			102.568	0.01988			102.488	0.01108			136.453	-0.00159
	102.749	0.01936			102.785	0.0053			102.818	0.02005			102.738	0.01116			136.786	-0.00166
	102.999	0.01921			103.035	0.00541			103.068	0.02008			102.988	0.0111			137.119	-0.00164
	103.249	0.01942			103.285	0.0054			103.319	0.02025			103.238	0.01108			137.452	-0.00145
	103.499	0.01985			103.535	0.00531			103.569	0.02035			103.488	0.01121			137.784	-0.00151
	103.749	0.02033			103.785	0.00528			103.819	0.02044			103.738	0.01128			138.117	-0.00151
	103.999	0.0207			104.035	0.00519			104.069	0.02025			103.988	0.01129			138.45	-0.00131
	104.249	0.02082			104.285	0.005			104.319	0.01976			104.237	0.01122			138.783	-0.00121
	104.499	0.02079			104.535	0.00496			104.569	0.01936			104.487	0.01126			139.116	-0.0013
	104.749	0.02074			104.785	0.00498			104.82	0.01918			104.737	0.0113			139.448	-0.00135
	104.999	0.02059			105.035	0.00494			105.07	0.01914			104.987	0.01126			139.781	-0.00138
	105.249	0.02045			105.286	0.00498			105.32	0.01922			105.237	0.01115			140.114	-0.00122
	105.499	0.02041			105.536	0.00506			105.57	0.01955			105.487	0.01118			140.447	-0.00114
	105.749	0.02044			105.786	0.00483			105.82	0.01951			105.737	0.01116			140.78	-0.00105
	105.999	0.02057			106.036	0.00464			106.07	0.01939			105.987	0.01114			141.112	-0.000957679
	106.249	0.02062			106.286	0.00464			106.321	0.01926			106.237	0.01105			141.445	-0.000866313
	106.499	0.02045			106.536	0.00463			106.571	0.01926			106.487	0.01101			141.778	-0.000873879
	106.749	0.02021			106.786	0.00463			106.821	0.0192			106.737	0.01097			142.111	-0.000900901
	106.999	0.02006			107.036	0.00474			107.071	0.01872			106.987	0.01098			142.444	-0.00109
	107.249	0.01998			107.286	0.00461			107.321	0.01836			107.237	0.01093			142.777	-0.00112
	107.499	0.01994			107.536	0.00448			107.571	0.01828			107.487	0.01096			143.109	-0.00124
	107.749	0.0198			107.786	0.00434			107.822	0.01817			107.737	0.01086			143.442	-0.00132
	107.999	0.01977			108.036	0.00422			108.072	0.01806			107.987	0.01072			143.775	-0.00125
	108.249	0.01979			108.287	0.00414			108.322	0.01786			108.237	0.01066			144.108	-0.00114
	108.499	0.01952			108.537	0.00409			108.572	0.01774			108.487	0.01064			144.441	-0.0011
	108.749	0.01887			108.787	0.00408			108.822	0.01764			108.737	0.01051			144.773	-0.000905054
	108.999	0.0183			109.037	0.00397			109.072	0.01723			108.987	0.01044			145.106	-0.000869965
	109.249	0.01812			109.287	0.00382			109.323	0.01698			109.237	0.0104			145.439	-0.000929612
	109.499	0.01823			109.537	0.00384			109.573	0.01677			109.487	0.01028			145.772	-0.0008628
	109.749	0.01817			109.787	0.00381			109.823	0.01654			109.737	0.01015			146.105	-0.000855028
	109.999	0.01773			110.037	0.00363			110.073	0.01636			109.987	0.01002			146.437	-0.000776904
	110.249	0.01719			110.287	0.00367			110.323	0.0163			110.237	0.01001			146.77	-0.000722105
	110.499	0.01653			110.537	0.00366			110.573	0.0163			110.487	0.00998			147.103	-0.000765038
	110.749	0.01607			110.787	0.00352			110.824	0.01596			110.737	0.00982			147.436	-0.000768964
	110.999	0.01571			111.037	0.00344			111.074	0.0153			110.987	0.00968			147.769	-0.000698277
	111.249	0.01539			111.288	0.0034			111.324	0.01496			111.237	0.00961			148.102	-0.000722246
	111.499	0.01511			111.538	0.00327			111.574	0.01474			111.487	0.00946			148.434	-0.000763215
	111.749	0.01466			111.788	0.00309			111.824	0.01436			111.737	0.00938			148.767	-0.00090268
	111.999	0.01429			112.038	0.00296			112.074	0.0141			111.987	0.0093			149.1	-0.000823367
	112.249	0.01407			112.288	0.0029			112.325	0.01369			112.237	0.00917			149.433	-0.000747271
	112.499	0.0137			112.538	0.00286			112.575	0.01342			112.487	0.00902			149.766	-0.000757585
	112.749	0.01327			112.788	0.00287			112.825	0.01327			112.736	0.00885			150.098	-0.00085452
	112.999	0.01291			113.038	0.00291			113.075	0.013			112.986	0.00872			150.431	-0.000873899
	113.249	0.01262			113.288	0.00275			113.325	0.01269			113.236	0.00862			150.764	-0.000994465
	113.499	0.0124			113.538	0.00259			113.575	0.01248			113.486	0.00843			151.097	-0.000886775
	113.749	0.01206			113.788	0.0026			113.826	0.01226			113.736	0.00829			151.43	-0.00091097
	113.999	0.01158			114.038	0.00253			114.076	0.01209			113.986	0.00821			151.762	-0.00088201
	114.249	0.01091			114.289	0.00242			114.326	0.01173			114.236	0.00805			152.095	-0.0007685
	114.499	0.01037			114.539	0.00237			114.576	0.01136			114.486	0.00782			152.428	-0.000544516
	114.749	0.01013			114.789	0.00239			114.826	0.01134			114.736	0.00773			152.761	-0.000424372
	114.999	0.00998			115.039	0.0022			115.076	0.01144			114.986	0.00764			153.094	-0.000403488
	115.249	0.00973			115.289	0.00198			115.327	0.01104			115.236	0.00746			153.427	-0.000630877
	115.499	0.00924			115.539	0.00207			115.577	0.01039			115.486	0.0073			153.759	-0.000599317
	115.749	0.00888			115.789	0.00205			115.827	0.01009			115.736	0.00715			154.092	-0.000617516
	115.999	0.00862			116.039	0.00201			116.077	0.00983			115.986	0.00709			154.425	-0.000751888
	116.249	0.00818			116.289	0.002			116.327	0.00963			116.236	0.00694			154.758	-0.00083428
	116.499	0.00775			116.539	0.00192			116.577	0.00942			116.486	0.00676			155.091	-0.000729782
	116.749	0.0073			116.789	0.0018			116.828	0.0092			116.736	0.00659
	116.999	0.00696			117.039	0.0016			117.078	0.00902			116.986	0.00644
	117.249	0.00696			117.29	0.00149			117.328	0.00858			117.236	0.00632
	117.499	0.00687			117.54	0.00157			117.578	0.00821			117.486	0.00619
	117.749	0.00659			117.79	0.0016			117.828	0.00832			117.736	0.00602
	117.999	0.00611			118.04	0.00158			118.078	0.00826			117.986	0.00593
	118.249	0.00557			118.29	0.00158			118.329	0.00803			118.236	0.00578
	118.499	0.0053			118.54	0.00152			118.579	0.00763			118.486	0.00565
	118.749	0.00525			118.79	0.00133			118.829	0.0073			118.736	0.00553
	118.999	0.00511			119.04	0.00125			119.079	0.00699			118.986	0.00538
	119.249	0.00474			119.29	0.00121			119.329	0.00676			119.236	0.00524
	119.499	0.00423			119.54	0.00101			119.579	0.00656			119.486	0.00515
	119.749	0.00383			119.79	0.00107			119.83	0.00624			119.736	0.00503
	119.999	0.00364			120.04	0.00111			120.08	0.00628			119.986	0.00484
	120.249	0.0035			120.291	0.001			120.33	0.00619			120.236	0.00474
	120.499	0.00336			120.541	0.000937095			120.58	0.006			120.486	0.00464
	120.749	0.00327			120.791	0.000995847			120.83	0.0057			120.736	0.00452
	120.999	0.00325			121.041	0.00098271			121.08	0.00532			120.985	0.0044
	121.249	0.00315			121.291	0.000887581			121.331	0.00508			121.235	0.00429
	121.499	0.00304			121.541	0.000866794			121.581	0.00491			121.485	0.00416
	121.749	0.00278			121.791	0.000794134			121.831	0.00508			121.735	0.00407
	121.999	0.00242			122.041	0.00073827			122.081	0.00529			121.985	0.00394
	122.249	0.00215			122.291	0.000711539			122.331	0.00519			122.235	0.00381
	122.499	0.00197			122.541	0.000679089			122.581	0.00475			122.485	0.0038
	122.749	0.00201			122.791	0.000630583			122.832	0.00451			122.735	0.00363
	122.999	0.00208			123.042	0.000611672			123.082	0.00419			122.985	0.00345
	123.249	0.00195			123.292	0.00054943			123.332	0.00379			123.235	0.00334
	123.499	0.00167			123.542	0.000589965			123.582	0.00349			123.485	0.00329
	123.749	0.0014			123.792	0.000576941			123.832	0.0032			123.735	0.0032
	123.999	0.00122			124.042	0.000545324			124.082	0.0031			123.985	0.00307
	124.249	0.00118			124.292	0.000543613			124.333	0.00331			124.235	0.00292
	124.499	0.00121			124.542	0.000531			124.583	0.00351			124.485	0.00288
	124.749	0.0011			124.792	0.000416316			124.833	0.00329			124.735	0.00279
	124.999	0.00104			125.042	0.000347964			125.083	0.00293			124.985	0.0027
	125.249	0.00105			125.292	0.000418961			125.333	0.00265			125.235	0.00267
	125.499	0.001			125.542	0.000453337			125.583	0.00253			125.485	0.00256
	125.749	0.000748219			125.792	0.000496611			125.834	0.00251			125.735	0.00239
	125.999	0.0005127			126.043	0.000445933			126.084	0.0027			125.985	0.00237
	126.249	0.00047279			126.293	0.000323168			126.334	0.00265			126.235	0.00228
	126.499	0.000536753			126.543	0.00027146			126.584	0.00246			126.485	0.00226
	126.749	0.000654905			126.793	0.000266645			126.834	0.00217			126.735	0.00218
	126.999	0.000713568			127.043	0.000256271			127.084	0.00201			126.985	0.00211
	127.249	0.000684068			127.293	0.000295114			127.335	0.002			127.235	0.00205
	127.499	0.000604492			127.543	0.000336327			127.585	0.00195			127.485	0.00197
	127.749	0.00046969			127.793	0.000279325			127.835	0.00185			127.735	0.0019
	127.999	0.000377912			128.043	0.00015866			128.085	0.00186			127.985	0.00191
	128.249	0.000317805			128.293	0.000142085			128.335	0.00174			128.235	0.00183
	128.499	0.000297879			128.543	0.000188512			128.585	0.00156			128.485	0.00177
	128.749	0.000335418			128.793	0.000208709			128.836	0.00138			128.735	0.00173
	128.999	0.000408575			129.044	0.000197471			129.086	0.00112			128.985	0.00166
	129.249	0.000411681			129.294	0.000274965			129.336	0.00121			129.234	0.00161
	129.499	0.000317865			129.544	0.00021451			129.586	0.0014			129.484	0.00156
	129.749	0.000258504			129.794	0.000119996			129.836	0.00144			129.734	0.00151
	129.999	0.000223062			130.044	6.52476e-05			130.086	0.00147			129.984	0.00149
	130.249	0.000230125			130.294	5.57309e-06			130.337	0.00145			130.234	0.00144
	130.499	0.000286501			130.544	4.66224e-05			130.587	0.00134			130.484	0.00134
	130.749	0.000301435			130.794	0.000160295			130.837	0.00114			130.734	0.00128
	130.999	0.000202014			131.044	0.000154993			131.087	0.00112			130.984	0.00124
	131.249	0.00017398			131.294	0.00012328			131.337	0.00107			131.234	0.00119
	131.499	0.000254258			131.544	0.000105362			131.587	0.000932623			131.484	0.00118
	131.749	0.00032943			131.794	9.06095e-05			131.838	0.000878925			131.734	0.00115
	131.999	0.00034964			132.045	0.000144717			132.088	0.000881693			131.984	0.00106
	132.249	0.000317116			132.295	0.000141668			132.338	0.00101			132.234	0.00103
	132.499	0.000271507			132.545	6.118e-05			132.588	0.0008056			132.484	0.00103
	132.749	0.000192978			132.795	3.4236e-05			132.838	0.000528214			132.734	0.001
	132.999	0.000156028			133.045	1.95446e-05			133.088	0.000441587			132.984	0.000981074
	133.249	7.60207e-05			133.295	7.02995e-06			133.339	0.000484346			133.234	0.000961642
	133.499	1.61751e-06			133.545	6.57849e-05			133.589	0.000739268			133.484	0.000939296
	133.749	-1.11765e-05			133.795	0.000109919			133.839	0.000973141			133.734	0.000905441
	133.999	7.14313e-05			134.045	0.000144963			134.089	0.000903019			133.984	0.000851091
	134.249	0.000241107			134.295	8.91946e-05			134.339	0.000707713			134.234	0.000839434
	134.499	0.000271313			134.545	9.54457e-05			134.589	0.000552337			134.484	0.000818251
	134.749	0.000246273			134.795	8.68499e-05			134.84	0.000310869			134.734	0.00079764
	134.999	0.000139186			135.046	3.45661e-05			135.09	0.000203225			134.984	0.000784961
	135.249	2.03367e-05			135.296	2.65279e-05			135.34	0.000167605			135.234	0.00078991
	135.499	-3.07148e-05			135.546	9.18178e-05			135.59	0.000166055			135.484	0.000715792
	135.749	-2.4314e-05			135.796	9.02397e-05			135.84	0.000222288			135.734	0.00074176
	135.999	5.18993e-06			136.046	3.97884e-05			136.09	0.000313977			135.984	0.000784991
	136.249	8.7359e-05			136.296	-1.97049e-05			136.341	0.000408541			136.234	0.000793111
	136.499	0.000130253			136.546	4.59565e-06			136.591	0.000467827			136.484	0.000767681
	136.749	0.000111555			136.796	3.03696e-05			136.841	0.000393864			136.734	0.000710623
	136.999	9.1443e-05			137.046	6.32908e-05			137.091	0.000516504			136.984	0.00067847
	137.249	-6.42594e-07			137.296	7.19755e-05			137.341	0.000609501			137.234	0.000731612
	137.499	-3.32829e-05			137.546	1.23901e-05			137.591	0.000560159			137.484	0.000691464
	137.749	2.79643e-05			137.796	-6.1935e-05			137.842	0.000617038			137.733	0.000690788
	137.999	0.000146402			138.047	-6.85804e-05			138.092	0.000509919			137.983	0.000704411
	138.249	0.000207508			138.297	-1.09276e-05			138.342	0.000380848			138.233	0.000702932
	138.499	0.000127214			138.547	4.73924e-05			138.592	0.000266061			138.483	0.000672223
	138.749	3.29304e-05			138.797	5.22564e-05			138.842	0.000503964			138.733	0.000672727
	138.999	8.36088e-06			139.047	7.12707e-05			139.092	0.000725807			138.983	0.000682093
	139.249	0.000131482			139.297	6.81985e-05			139.343	0.000677079			139.233	0.000717556
	139.499	0.000222525			139.547	3.73261e-05			139.593	0.000631697			139.483	0.000698731
	139.749	0.000250821			139.797	-1.5757e-05			139.843	0.000526858			139.733	0.000716535
	139.999	0.000203086			140.047	-3.42036e-07			140.093	0.000548913			139.983	0.000720456
	140.249	0.000157078			140.297	2.63925e-05			140.343	0.000569732			140.233	0.000706671
	140.499	0.000216733			140.547	1.56191e-05			140.593	0.00055868			140.483	0.000683113
	140.749	0.000338356			140.798	1.42094e-05			140.844	0.000542619			140.733	0.000695447
	140.999	0.000395436			141.048	2.36723e-05			141.094	0.000466426			140.983	0.000706187
	141.249	0.000333151			141.298	-3.2938e-06			141.344	0.000494354			141.233	0.000725135
	141.499	0.000289899			141.548	-2.72926e-05			141.594	0.000570955			141.483	0.000701606
	141.749	0.00030983			141.798	3.8064e-05			141.844	0.000702837			141.733	0.000688355
	141.999	0.000319777			142.048	7.68244e-05			142.094	0.000692367			141.983	0.000704316
	142.249	0.000331592			142.298	4.43097e-05			142.345	0.00051697			142.233	0.000772481
	142.499	0.000311942			142.548	1.15307e-06			142.595	0.000542958			142.483	0.000769594
	142.749	0.000254348			142.798	-1.03137e-06			142.845	0.000576816			142.733	0.000812761
	142.999	0.000274942			143.048	-3.23816e-05			143.095	0.000723965			142.983	0.000797788
	143.249	0.000400156			143.298	-4.88033e-05			143.345	0.000762157			143.233	0.000752334
	143.499	0.000479905			143.548	-1.52037e-05			143.595	0.000799367			143.483	0.000755969
	143.749	0.000478234			143.799	-2.84158e-06			143.845	0.000864885			143.733	0.000824791
	143.999	0.000433474			144.049	-4.12476e-05			144.096	0.000916819			143.983	0.000866757
	144.249	0.000324939			144.299	-2.80968e-05			144.346	0.00090261			144.233	0.00086557
	144.499	0.00027043			144.549	2.57465e-05			144.596	0.000763766			144.483	0.000841523
	144.749	0.000287136			144.799	1.26701e-05			144.846	0.000840356			144.733	0.000846292
	144.999	0.000371755			145.049	-6.34677e-06			145.096	0.00082806			144.983	0.000855208
	145.249	0.000433454			145.299	-1.02635e-05			145.346	0.00090736			145.233	0.00089369
	145.499	0.000538392			145.549	-3.20564e-05			145.597	0.000891802			145.483	0.00088003
	145.749	0.000605854			145.799	-6.01704e-05			145.847	0.000821459			145.733	0.000895711
	145.999	0.000642956			146.049	-0.000103512			146.097	0.000872964			145.982	0.000858457
	146.249	0.000609512			146.299	-0.000107487			146.347	0.000837046			146.232	0.000887201
	146.499	0.000539472			146.549	-2.76595e-05			146.597	0.000803993			146.482	0.000924444
	146.749	0.000495252			146.8	-9.58365e-06			146.847	0.000938904			146.732	0.000933515
	146.999	0.000548236			147.05	-1.22573e-05			147.098	0.000935807			146.982	0.000945438
	147.249	0.000682704			147.3	-4.34944e-05			147.348	0.00101			147.232	0.000920302
	147.499	0.000788288			147.55	-8.62633e-05			147.598	0.00108			147.482	0.00092119
	147.749	0.000840269			147.8	-8.01293e-05			147.848	0.000999682			147.732	0.000948871
	147.999	0.000848775			148.05	-8.25992e-05			148.098	0.00101			147.982	0.000913433
	148.249	0.000850942			148.3	-7.4285e-05			148.348	0.00115			148.232	0.000909889
	148.499	0.000891147			148.55	-2.97407e-05			148.599	0.00137			148.482	0.000965731
	148.749	0.000939875			148.8	-4.83191e-05			148.849	0.00128			148.732	0.0009606
	148.999	0.000948268			149.05	-5.97072e-05			149.099	0.00126			148.982	0.000951796
	149.249	0.000915955			149.3	-5.59745e-05			149.349	0.00114			149.232	0.000966956
	149.499	0.000860969			149.55	-5.14713e-05			149.599	0.00118			149.482	0.000964158
	149.749	0.000876208			149.801	-5.85449e-05			149.849	0.00116			149.732	0.000959487
	149.999	0.001			150.051	-7.14523e-05			150.1	0.0011			149.982	0.000978604
	150.249	0.00118			150.301	-0.000104387			150.35	0.00116			150.232	0.000999092
	150.499	0.00119			150.551	-9.53636e-05			150.6	0.00122			150.482	0.00102
	150.749	0.00114			150.801	-0.000115838			150.85	0.00124			150.732	0.000998373
	150.999	0.00115			151.051	-0.000148532			151.1	0.00116			150.982	0.001
	151.249	0.0012			151.301	-0.000151077			151.35	0.00129			151.232	0.000998822
	151.499	0.00124			151.551	-0.000155646			151.601	0.00138			151.482	0.00098663
	151.749	0.00124			151.801	-7.50848e-05			151.851	0.00138			151.732	0.00102
	151.999	0.00113			152.051	-4.4717e-05			152.101	0.0013			151.982	0.001
	152.249	0.00105			152.301	-0.000130624			152.351	0.00129			152.232	0.000970552
	152.499	0.00114			152.551	-0.000119969			152.601	0.00138			152.482	0.000963782
	152.749	0.00133			152.802	-8.61482e-05			152.851	0.00149			152.732	0.00101
	152.999	0.00146			153.052	-0.000143371			153.102	0.00153			152.982	0.00101
	153.249	0.00151			153.302	-0.000158608			153.352	0.00149			153.232	0.001
	153.499	0.00141			153.552	-0.000147579			153.602	0.00132			153.482	0.00097375
	153.749	0.00127			153.802	-0.000147978			153.852	0.00119			153.732	0.00097028
	153.999	0.00119			154.052	-0.00015532			154.102	0.00117			153.982	0.00098143
	154.249	0.0012			154.302	-0.00015358			154.352	0.00118			154.232	0.000997014
	154.499	0.00127			154.552	-0.000127788			154.603	0.00134			154.481	0.000957509
	154.749	0.00136			154.802	-0.000150558			154.853	0.00132			154.731	0.000947846
	154.999	0.00138			155.052	-0.000192435			155.103	0.00129			154.981	0.000937749
	155.249	0.00142			155.302	-0.000194377			155.353	0.00135			155.231	0.000918276
	155.499	0.00148			155.552	-0.000189766			155.603	0.0015			155.481	0.000910065
	155.749	0.00148			155.803	-0.000191794			155.853	0.00144			155.731	0.000927901
	155.999	0.00142			156.053	-0.000191916			156.104	0.00125			155.981	0.000896291
	156.249	0.00134			156.303	-0.000202297			156.354	0.00124			156.231	0.000888047
	156.499	0.00134			156.553	-0.000169999			156.604	0.00124			156.481	0.000869568
	156.749	0.00135			156.803	-0.000140631			156.854	0.00127			156.731	0.000886616
	156.999	0.00143			157.053	-0.000182943			157.104	0.00118			156.981	0.000867509
	157.249	0.0015			157.303	-0.000186308			157.354	0.00109			157.231	0.000855347
	157.499	0.00154			157.553	-0.000153434			157.605	0.00104			157.481	0.000850749
	157.749	0.00151			157.803	-0.000176061			157.855	0.00106			157.731	0.000847326
	157.999	0.00145			158.053	-0.000182163			158.105	0.0012			157.981	0.000813471
	158.249	0.00139			158.303	-0.000186782			158.355	0.00124			158.231	0.000809768
	158.499	0.00138			158.553	-0.00018642			158.605	0.00129			158.481	0.000810743
	158.749	0.00136			158.804	-0.000211795			158.855	0.0012			158.731	0.0007824
	158.999	0.00134			159.054	-0.000209923			159.106	0.00115
	159.249	0.00132			159.304	-0.000205736			159.356	0.00114
	159.499	0.00139			159.554	-0.000207831
	159.749	0.00143			159.804	-0.000202181
	159.999	0.00142			160.054	-0.000175175
	160.255	0.000595269			160.304	-0.000179352
	160.505	0.000598677			160.554	-0.000200133
	160.755	0.000622876			160.804	-0.000199492
	161.005	0.000648434			161.054	-0.000266735
	161.255	0.000665773			161.304	-0.000264691
	161.505	0.000647053			--	--
	161.755	0.000638667			--	--
	162.005	0.000751384			--	--
	162.255	0.000869839			--	--
	162.505	0.000870702			--	--
	162.755	0.000809429			--	--
	163.005	0.000720871			--	--
	163.255	0.000661784			--	--
	163.505	0.000727982			--	--
	163.755	0.000815061			--	--
	164.005	0.0008434			--	--
	164.255	0.000862598			--	--
	164.505	0.00092557			--	--
	164.755	0.000917931			--	--
	165.005	0.000848303			--	--
	165.255	0.000784156			--	--
	165.505	0.000765959			--	--
	165.755	0.000817391			--	--
	166.005	0.000892285			--	--
	166.255	0.000933309			--	--
	166.505	0.00098185			--	--
	166.755	0.00105			--	--
	167.005	0.00105			--	--
	167.255	0.000962962			--	--
	167.505	0.000863644			--	--
	167.755	0.000851132			--	--
	168.005	0.000920709			--	--
	168.255	0.00102			--	--
	168.505	0.00106			--	--
	168.755	0.00105			--	--
	169.005	0.000986798			--	--
	169.255	0.000975149			--	--
	169.505	0.001			--	--
	169.755	0.000992759			--	--
	170.005	0.00090329			--	--
	170.255	0.000846511			--	--
	170.505	0.000887315			--	--
	170.755	0.001			--	--
	--	--			--	--
	--	--			--	--
	--	--			--	--
	--	--			--	--
	--	--			--	--
	--	--			--	--
	--	--			--	--
	--	--			--	--
	--	--			--	--
	--	--			--	--
	--	--			--	--
	--	--			--	--
	--	--			--	--
	--	--			--	--
	--	--			--	--
	--	--			--	--
	--	--			--	--
	--	--			--	--
	--	--			--	--
	--	--			--	--
	--	--			--	--
	--	--			--	--
	--	--			--	--
	--	--			--	--
	--	--			--	--
	--	--			--	--
	--	--			--	--
	--	--			--	--
	--	--			--	--
	--	--			--	--
	--	--			--	--
	--	--			--	--
	--	--			--	--
	--	--			--	--
	--	--			--	--
	--	--			--	--
	--	--			--	--
	--	--			--	--
	--	--			--	--
	--	--			--	--
	--	--			--	--
	--	--			--	--
	--	--			--	--
	--	--			--	--
	--	--			--	--
	--	--			--	--
	--	--			--	--
	--	--			--	--
	--	--			--	--
	--	--			--	--
	--	--			--	--
	--	--			--	--
	--	--			--	--
	--	--			--	--
	--	--			--	--
	--	--			--	--
	--	--			--	--
	--	--			--	--
	--	--			--	--
	--	--			--	--
	--	--			--	--
	--	--			--	--
	--	--			--	--
	--	--			--	--
	--	--			--	--
	--	--			--	--
	--	--			--	--
	--	--			--	--
	--	--			--	--
	--	--			--	--
	--	--			--	--
	--	--			--	--
	--	--			--	--
	--	--			--	--
	--	--			--	--
	--	--			--	--
	--	--			--	--
	--	--			--	--
	--	--			--	--
	--	--			--	--
	--	--			--	--
	--	--			--	--
	--	--			--	--
	--	--			--	--
	--	--			--	--
	--	--			--	--
	--	--			--	--
	--	--			--	--
	--	--			--	--
	--	--			--	--
	--	--			--	--
	--	--			--	--
	--	--			--	--
	--	--			--	--
	--	--			--	--
	--	--			--	--
	--	--			--	--
	--	--			--	--
	--	--			--	--
	--	--			--	--
	--	--			--	--
	--	--			--	--
	--	--			--	--
	--	--			--	--
	--	--			--	--
	--	--			--	--
	--	--
	--	--
	--	--
	--	--
	--	--
	--	--
	--	--
	--	--
	--	--
	--	--
	--	--

## Sheet:  Supplementary Fig. 7
206GPa	0	0		182GPa	0	0		145Pa	0	0		24GPa	0	0		24GPa	0	0
hcp-Fe	0.250239	0.00121695		hcp-Fe	0.251944	0.00121839		hcp-Fe	0.25025	0.00148		Fe3S	0.50068	0.0627		Fe0.85Si0.15	0.600411	0.0462582
	0.500477	0.00487218			0.503888	0.00488419			0.50049	0.00592			1.00135	0.25102			1.20082	0.185301
	0.750716	0.0109718			0.755832	0.0110137			0.75074	0.01332			1.50203	0.56522			1.80123	0.417576
	1.00095	0.0195227			1.00778	0.0196248			1.00099	0.02371			2.0027	1.0056			2.40164	0.743679
	1.25119	0.0305321			1.25972	0.0307374			1.25124	0.03709			2.50338	1.57245			3.00206	1.16412
	1.50143	0.0440071			1.51166	0.0443727			1.50148	0.05348			3.00405	2.26617			3.60247	1.67959
	1.75167	0.0599562			1.76361	0.0605534			1.75173	0.07289			3.50473	3.08707			4.20288	2.29107
	2.00191	0.0783885			2.01555	0.0793041			2.00198	0.09533			4.00541	4.03585			4.80329	2.99904
	2.25215	0.0993122			2.2675	0.100652			2.25222	0.12082			4.50608	5.11206			5.4037	3.80457
	2.50239	0.122736			2.51944	0.124626			2.50247	0.14938			5.00676	6.31607			6.00411	5.50771
	2.75262	0.148669			2.77138	0.151247			2.75272	0.18104			5.50743	8.19126			6.60452	6.12357
	3.00286	0.177123			3.02333	0.180547			3.00297	0.2158			6.00811	9.63719			7.20493	6.76254
	3.2531	0.208103			3.27527	0.21256			3.25321	0.2537			6.50878	10.9598			7.80534	8.55527
	3.50334	0.241615			3.52722	0.24732			3.50346	0.29477			7.00946	11.4429			8.40576	9.33086
	3.75358	0.277677			3.77916	0.284851			3.75371	0.33901			7.51013	13.1794			9.00617	9.75752
	4.00382	0.316297			4.0311	0.275187			4.00395	0.39266			8.01081	15.1537			9.60658	11.3764
	4.25405	0.360015			4.28305	0.283769			4.2542	0.41362			8.51149	18.6036			10.207	11.5615
	4.50429	0.397549			4.53499	0.338491			4.50445	0.44906			9.01216	19.4375			10.8074	14.6214
	4.75453	0.41674			4.78693	0.443904			4.7547	0.53434			9.51284	20.9173			11.4078	16.1587
	5.00477	0.43036			5.03888	0.572362			5.00494	0.53786			10.0135	23.9586			12.0082	19.5043
	5.25501	0.468224			5.29082	0.587269			5.25519	0.55155			10.5142	25.3388			12.6086	19.6093
	5.50525	0.575666			5.54277	0.534091			5.50544	0.60259			11.0149	29.0185			13.209	24.8004
	5.75549	0.687353			5.79471	0.617725			5.75568	0.68031			11.5155	34.6701			13.8095	25.3883
	6.00572	0.789938			6.04665	0.829849			6.00593	0.81797			12.0162	40.8167			14.4099	28.4572
	6.25596	0.875436			6.2986	0.801073			6.25618	0.93877			12.5169	42.1675			15.0103	29.6661
	6.5062	0.860067			6.55054	0.763186			6.50643	0.99917			13.0176	46.369			15.6107	32.6241
	6.75644	0.976968			6.80249	0.871249			6.75667	1.12712			13.5182	54.4649			16.2111	40.005
	7.00668	1.0648			7.05443	1.10256			7.00692	1.2672			14.0189	54.0536			16.8115	40.5108
	7.25692	1.08034			7.30637	1.22947			7.25717	1.06763			14.5196	60.9479			17.4119	43.7293
	7.50716	1.27041			7.55832	1.18684			7.50741	1.08062			15.0203	59.9499			18.0123	49.9582
	7.75739	1.13302			7.81026	1.20954			7.75766	1.25724			15.5209	58.6884			18.6127	54.9447
	8.00763	1.11881			8.06221	1.35867			8.00791	1.5865			16.0216	64.1871			19.2132	65.3162
	8.25787	1.48698			8.31415	1.39976			8.25816	2.15764			16.5223	70.4542			19.8136	73.7826
	8.50811	1.55326			8.56609	1.54268			8.5084	2.0825			17.023	81.0267			20.414	71.2629
	8.75835	1.47188			8.81804	1.62969			8.75865	1.72527			17.5236	77.9874			21.0144	74.1648
	9.00859	1.5775			9.06998	1.84164			9.0089	1.66767			18.0243	75.1649			21.6148	82.39
	9.25883	1.64423			9.32193	1.86504			9.25914	1.9505			18.525	88.4986			22.2152	91.2573
	9.50906	1.90381			9.57387	1.98901			9.50939	2.50257			19.0257	93.609			22.8156	99.4213
	9.7593	2.27946			9.82581	2.12408			9.75964	2.47654			19.5264	96.071			23.416	119.801
	10.0095	2.15172			10.0778	2.51074			10.0099	2.23183			20.027	92.6213			24.0164	126.785
	10.2598	1.97258			10.3297	2.69351			10.2601	2.7835			20.5277	99.845			24.6169	125.46
	10.51	1.94568			10.5816	2.69746			10.5104	2.87749			21.0284	102.323			25.2173	135.694
	10.7603	2.32251			10.8336	2.50041			10.7606	2.71569			21.5291	109.789			25.8177	122.789
	11.0105	2.5689			11.0855	2.38681			11.0109	3.34843			22.0297	122.426			26.4181	110.099
	11.2607	2.64273			11.3375	2.68695			11.2611	3.68047			22.5304	109.492			27.0185	110.94
	11.511	2.65335			11.5894	3.0504			11.5114	3.49166			23.0311	101.393			27.6189	101.992
	11.7612	2.7013			11.8414	3.40411			11.7616	3.63921			23.5318	111.35			28.2193	104.879
	12.0114	2.81072			12.0933	3.432			12.0119	3.96314			24.0324	113.29			28.8197	119.867
	12.2617	2.71293			12.3453	3.39055			12.2621	4.30336			24.5331	119.888			29.4201	116.479
	12.5119	3.05213			12.5972	3.50957			12.5124	4.8789			25.0338	128.053			30.0206	118.782
	12.7622	3.4298			12.8491	3.39828			12.7626	4.74185			25.5345	129.275			30.621	102.322
	13.0124	3.373			13.1011	3.47054			13.0129	4.01333			26.0351	111.366			31.2214	104.124
	13.2626	3.03773			13.353	3.52111			13.2631	4.50641			26.5358	99.9813			31.8218	123.32
	13.5129	3.21178			13.605	3.47964			13.5134	4.63313			27.0365	108.262			32.4222	112.928
	13.7631	3.74392			13.8569	4.13187			13.7636	4.65416			27.5372	100.046			33.0226	95.3057
	14.0134	3.60023			14.1089	5.12165			14.0138	4.90032			28.0378	101.157			33.623	99.3269
	14.2636	4.12631			14.3608	5.21751			14.2641	4.96106			28.5385	94.8406			34.2234	98.9966
	14.5138	4.90497			14.6127	5.61632			14.5143	4.98239			29.0392	96.811			34.8238	98.758
	14.7641	4.63299			14.8647	5.53545			14.7646	4.85558			29.5399	102.038			35.4243	116.271
	15.0143	4.03083			15.1166	5.43115			15.0148	5.54967			30.0405	87.8644			36.0247	103.485
	15.2645	4.17933			15.3686	5.63198			15.2651	6.32868			30.5412	97.7413			36.6251	94.5866
	15.5148	4.77093			15.6205	5.93282			15.5153	7.05348			31.0419	109.396			37.2255	94.737
	15.765	5.12826			15.8725	6.62387			15.7656	7.68479			31.5426	116.541			37.8259	100.504
	16.0153	5.50121			16.1244	6.89096			16.0158	7.71801			32.0432	113.189			38.4263	121.617
	16.2655	5.9256			16.3764	6.64361			16.2661	6.35707			32.5439	93.2348			39.0267	113.494
	16.5157	6.04807			16.6283	6.93715			16.5163	6.39984			33.0446	82.8092			39.6271	101.592
	16.766	5.45859			16.8802	6.04783			16.7666	7.80303			33.5453	79.4254			40.2275	105.893
	17.0162	4.98053			17.1322	6.1708			17.0168	8.36695			34.0459	83.8577			40.828	119.024
	17.2665	5.78592			17.3841	7.46321			17.2671	8.12323			34.5466	60.7262			41.4284	104.621
	17.5167	6.84348			17.6361	8.31839			17.5173	7.50671			35.0473	72.7403			42.0288	106.235
	17.7669	6.5112			17.888	8.43281			17.7675	6.92191			35.548	75.4453			42.6292	113.81
	18.0172	6.29991			18.14	8.95242			18.0178	9.19282			36.0487	60.3248			43.2296	83.6096
	18.2674	7.18251			18.3919	8.74936			18.268	10.8751			36.5493	76.22			43.83	58.5022
	18.5177	7.20348			18.6439	7.75855			18.5183	11.8052			37.05	105.674			44.4304	42.8989
	18.7679	7.26459			18.8958	8.7821			18.7685	10.8933			37.5507	84.4999			45.0308	38.5753
	19.0181	8.38928			19.1477	9.31106			19.0188	10.7983			38.0513	63.8517			45.6312	42.5328
	19.2684	8.54501			19.3997	9.00324			19.269	10.7591			38.552	70.1676			46.2317	28.6489
	19.5186	8.09475			19.6516	10.674			19.5193	10.9575			39.0527	47.5983			46.8321	17.3617
	19.7688	9.02399			19.9036	10.4922			19.7695	11.2735			39.5534	35.6131			47.4325	3.77738
	20.0191	9.88225			20.1555	10.3912			20.0198	12.4054			40.054	46.7791			48.0329	16.1615
	20.2693	10.1006			20.4075	10.4743			20.27	13.081			40.5547	51.2909			48.6333	18.6121
	20.5196	10.3394			20.6594	11.3075			20.5203	11.148			41.0554	48.1875			49.2337	10.3783
	20.7698	10.1756			20.9113	9.76068			20.7705	11.1864			41.5561	43.2395			49.8341	5.08874
	21.02	10.6786			21.1633	9.10327			21.0208	13.1361			42.0568	30.5429			50.4345	6.39494
	21.2703	11.6846			21.4152	12.6323			21.271	12.9206			42.5574	7.60842			51.0349	5.49167
	21.5205	12.1814			21.6672	14.3091			21.5212	14.2606			43.0581	22.0503			51.6354	5.65136
	21.7708	13.1436			21.9191	12.8751			21.7715	15.9021			43.5588	51.9603			52.2358	18.2064
	22.021	12.6234			22.1711	13.6651			22.0218	14.7197			44.0595	30.522			52.8362	5.21413
	22.2712	12.7065			22.423	14.235			22.272	16.2266			44.5601	28.4832			53.4366	1.24698
	22.5215	14.0123			22.675	15.3552			22.5222	18.2877			45.0608	15.2826			54.037	6.99964
	22.7717	14.1088			22.9269	15.7806			22.7725	18.9702			45.5615	34.8735			54.6374	-9.36788
	23.0219	14.2152			23.1788	14.3767			23.0227	18.6241			46.0622	22.6686			55.2378	-0.868896
	23.2722	13.5195			23.4308	15.0021			23.273	19.6215			46.5628	-0.86619			55.8382	12.264
	23.5224	13.4975			23.6827	17.0307			23.5232	20.9257			47.0635	29.1078			56.4386	1.14403
	23.7727	14.6972			23.9347	18.9423			23.7735	20.0175			47.5642	27.1643			57.0391	-1.79392
	24.0229	15.7619			24.1866	17.5672			24.0237	19.8059			48.0649	28.4009			57.6395	0.337615
	24.2731	15.5986			24.4386	17.5799			24.274	20.0142			48.5655	5.9063			58.2399	2.55805
	24.5234	16.164			24.6905	17.8491			24.5242	21.2249			49.0662	19.5666			58.8403	4.39811
	24.7736	16.9478			24.9424	17.9378			24.7745	23.9136			49.5669	27.119			59.4407	-2.34557
	25.0239	18.8983			25.1944	19.231			25.0247	22.6774			50.0676	19.3584			60.0411	-11.5498
	25.2741	19.4157			25.4463	20.2203			25.275	24.2518			50.5682	15.3867			60.6415	23.902
	25.5243	18.6377			25.6983	21.963			25.5252	28.4017			51.0689	8.71362			61.2419	6.46478
	25.7746	20.029			25.9502	24.2492			25.7755	31.5054			51.5696	12.2765			61.8423	11.2682
	26.0248	20.2445			26.2022	22.6191			26.0257	30.8276			52.0703	17.4829			62.4428	-3.99687
	26.275	19.5388			26.4541	20.8445			26.276	29.8303			52.5709	23.6191			63.0432	-3.98676
	26.5253	20.3214			26.7061	25.9538			26.5262	30.0322			53.0716	0.64758			63.6436	-3.56063
	26.7755	21.6027			26.958	26.9823			26.7764	33.519			53.5723	13.4987			64.244	-0.502624
	27.0258	22.8041			27.2099	28.4063			27.0267	32.6462			54.073	20.126			64.8444	-0.112657
	27.276	23.9704			27.4619	28.517			27.2769	31.3794			54.5737	26.2901			65.4448	-1.8895
	27.5262	23.7576			27.7138	29.4911			27.5272	34.8277			55.0743	1.9537			66.0452	-9.69558
	27.7765	23.766			27.9658	31.8531			27.7774	35.5979			55.575	19.3467			66.6456	-1.0442
	28.0267	24.2637			28.2177	34.7115			28.0277	39.9145			56.0757	19.1708			67.246	-6.63025
	28.277	25.3023			28.4697	33.3016			28.2779	41.8203			56.5763	18.4671			67.8465	-0.178559
	28.5272	26.3843			28.7216	35.4346			28.5282	48.0809			57.077	13.8408			68.4469	2.71504
	28.7774	29.2505			28.9736	38.9645			28.7784	51.8132			57.5777	10.6931			69.0473	-4.11365
	29.0277	33.6761			29.2255	37.0563			29.0287	50.5814			58.0784	16.7502			69.6477	-1.2543
	29.2779	33.991			29.4774	40.7411			29.2789	54.2983			58.5791	3.33736			70.2481	5.60801
	29.5281	35.8873			29.7294	40.9628			29.5292	54.8684			59.0797	-4.22071			70.8485	-2.71752
	29.7784	39.6802			29.9813	47.2425			29.7794	54.4699			59.5804	7.56246			71.4489	-8.97523
	30.0286	39.5231			30.2333	51.2339			30.0297	63.0168			60.0811	22.5636			72.0493	2.38304
	30.2789	37.9502			30.4852	52.367			30.2799	66.5622			60.5817	5.18744			72.6497	-3.32269
	30.5291	37.7938			30.7372	48.8265			30.5301	73.2326			61.0824	26.3324			73.2502	10.9363
	30.7793	41.9075			30.9891	48.729			30.7804	66.8022			61.5831	6.69804			73.8506	7.37101
	31.0296	47.328			31.241	51.3335			31.0307	67.316			62.0838	1.70048			74.451	-4.19336
	31.2798	46.7993			31.493	54.9833			31.2809	79.108			62.5845	12.1528			75.0514	-5.69539
	31.5301	45.9809			31.7449	57.7449			31.5311	87.6518			63.0851	12.5213			75.6518	2.38276
	31.7803	48.0266			31.9969	64.9569			31.7814	92.4373			63.5858	5.52459			76.2522	0.00874411
	32.0305	53.7246			32.2488	67.7037			32.0316	100.22			64.0865	-5.04797			76.8526	0.0085611
	32.2808	57.5687			32.5008	67.0507			32.2819	102.222			64.5872	-1.65233			77.453	0.00841711
	32.531	55.6005			32.7527	74.8548			32.5321	96.0591			65.0878	25.3089			78.0534	0.0082712
	32.7812	57.2593			33.0047	83.0898			32.7824	97.3993			65.5885	1.70738			78.6539	0.00807738
	33.0315	60.4141			33.2566	90.6071			33.0326	101.263			66.0892	-10.0237			79.2543	0.00787097
	33.2817	69.2666			33.5085	93.4372			33.2829	100.358			66.5899	-0.50239			79.8547	0.00766871
	33.532	76.5964			33.7605	90.0037			33.5331	102.288			67.0905	4.11841			80.4551	0.0074637
	33.7822	81.6862			34.0124	94.5153			33.7834	105.923			67.5912	20.9789			81.0555	0.00727685
	34.0324	83.5642			34.2644	96.6427			34.0336	106.064			68.0919	10.8475			81.6559	0.00705835
	34.2827	84.2626			34.5163	99.0914			34.2839	109.858			68.5926	8.11479			82.2563	0.00687085
	34.5329	88.3712			34.7683	96.9642			34.5341	109.65			69.0932	-1.33102			82.8567	0.00668462
	34.7832	88.2035			35.0202	103.195			34.7844	98.873			69.5939	3.09667			83.4571	0.00647057
	35.0334	87.293			35.2722	100.615			35.0346	96.7364			70.0946	-3.37191			84.0576	0.00630711
	35.2836	90.7263			35.5241	100.682			35.2848	103.359			70.5953	-5.76877			84.658	0.00607669
	35.5339	98.0241			35.776	102.616			35.5351	114.685			71.0959	0.07639			85.2584	0.00578825
	35.7841	100.802			36.028	105.866			35.7853	113.654			71.5966	-6.45339			85.8588	0.00552131
	36.0343	98.6607			36.2799	99.2907			36.0356	105.422			72.0973	-2.5396			86.4592	0.00520115
	36.2846	103.212			36.5319	98.0979			36.2858	101.86			72.598	1.45038			87.0596	0.00492167
	36.5348	101.218			36.7838	97.2379			36.5361	112.985			73.0987	16.6557			87.66	0.00464849
	36.7851	93.3726			37.0358	96.4883			36.7863	108.145			73.5993	-12.3601			88.2604	0.00436993
	37.0353	93.0515			37.2877	102.63			37.0366	86.5739			74.1	-8.59038			88.8608	0.0040507
	37.2855	100.8			37.5396	95.332			37.2868	80.2046			74.6007	-4.43851			89.4613	0.00379538
	37.5358	99.1029			37.7916	93.3787			37.5371	74.6186			75.1013	-11.85			90.0617	0.00351057
	37.786	98.0864			38.0435	90.2405			37.7873	77.1483			75.602	-3.42419			90.6621	0.00325711
	38.0363	101.641			38.2955	86.4691			38.0376	78.6281			76.1027	5.45848			91.2625	0.00294095
	38.2865	99.9062			38.5474	87.0987			38.2878	74.177			76.6034	0.00661			91.8629	0.00260121
	38.5367	94.0821			38.7994	86.8309			38.5381	82.5828			77.1041	-9.99343			92.4633	0.00233704
	38.787	93.5184			39.0513	90.2283			38.7883	91.153			77.6047	0.00665			93.0637	0.00204443
	39.0372	92.4747			39.3033	90.3546			39.0386	82.9715			78.1054	0.00679			93.6641	0.00172291
	39.2874	94.8917			39.5552	87.2676			39.2888	77.4659			78.6061	8.00682			94.2645	0.00142045
	39.5377	94.0549			39.8071	83.6521			39.5391	73.5207			79.1068	0.00691			94.865	0.00111266
	39.7879	90.4315			40.0591	80.6156			39.7893	67.6726			79.6074	-7.99305			95.4654	0.00086115
	40.0382	90.9381			40.311	70.4785			40.0395	62.4173			80.1081	0.00697			96.0658	0.000674261
	40.2884	82.7765			40.563	70.5928			40.2898	62.3819			80.6088	-10.993			96.6662	0.000456325
	40.5386	79.8349			40.8149	77.6496			40.54	56.8238			81.1095	0.0069			97.2666	0.000203154
	40.7889	84.2279			41.0669	78.1652			40.7903	56.9283			81.6101	0.00681			97.867	-2.35717e-05
	41.0391	77.4734			41.3188	63.9916			41.0405	58.4222			82.1108	11.0068			98.4674	-0.000210848
	41.2894	66.017			41.5707	64.3116			41.2908	63.8261			82.6115	0.00691			99.0678	-0.000375659
	41.5396	62.6013			41.8227	68.7511			41.541	65.9154			83.1122	4.00702			99.6682	-0.000421369
	41.7898	65.5516			42.0746	66.0406			41.7913	66.0323			83.6128	0.00699			100.269	-0.000419763
	42.0401	66.2039			42.3266	65.0873			42.0415	62.2526			84.1135	0.00682			100.869	-0.000424683
	42.2903	64.5241			42.5785	62.0359			42.2918	58.0344			84.6142	-5.99338			101.469	-0.00034937
	42.5405	66.3448			42.8305	66.9997			42.542	62.7356			85.1149	0.00653			102.07	-0.000331181
	42.7908	65.874			43.0824	64.873			42.7923	63.2472			85.6155	-9.99361			102.67	-0.00039573
	43.041	62.2476			43.3344	63.1038			43.0425	65.6638			86.1162	0.00629			103.271	-0.000463839
	43.2913	56.715			43.5863	61.5286			43.2928	65.6963			86.6169	7.00613			103.871	-0.000583064
	43.5415	60.5475			43.8382	58.7299			43.543	60.1245			87.1176	0.00599			104.472	-0.000704053
	43.7917	57.2385			44.0902	60.2074			43.7933	66.6312			87.6182	0.00588			105.072	-0.000731198
	44.042	54.28			44.3421	61.889			44.0435	71.0779			88.1189	0.00578			105.672	-0.000761471
	44.2922	57.6089			44.5941	61.4192			44.2937	71.6532			88.6196	7.00562			106.273	-0.000777561
	44.5425	56.4298			44.846	63.1585			44.544	75.7937			89.1203	0.00535			106.873	-0.000885439
	44.7927	55.285			45.098	66.5824			44.7942	68.7516			89.6209	0.0052			107.474	-0.000974088
	45.0429	62.3134			45.3499	58.9967			45.0445	66.6198			90.1216	0.00507			108.074	-0.000985036
	45.2932	64.8426			45.6019	52.5333			45.2947	66.8907			90.6223	0.00488			108.674	-0.0010122
	45.5434	61.3266			45.8538	58.492			45.545	72.3051			91.123	0.00477			109.275	-0.00109232
	45.7936	61.4873			46.1057	59.2284			45.7952	70.325			91.6236	0.00461			109.875	-0.00113112
	46.0439	66.0746			46.3577	61.2505			46.0455	60.8558			92.1243	0.00441			110.476	-0.00121808
	46.2941	66.816			46.6096	65.5966			46.2957	63.8451			92.625	0.00416			111.076	-0.0012818
	46.5444	60.7943			46.8616	64.5685			46.546	72.4484			93.1257	0.00391			111.676	-0.00129216
	46.7946	56.3876			47.1135	62.5568			46.7962	70.138			93.6264	0.0038			112.277	-0.00131028
	47.0448	56.3158			47.3655	67.5346			47.0465	66.0157			94.127	0.00369			112.877	-0.00131987
	47.2951	56.3876			47.6174	71.4475			47.2967	72.6261			94.6277	0.00349			113.478	-0.00137704
	47.5453	54.3789			47.8693	72.9729			47.547	64.6575			95.1284	0.00334			114.078	-0.00137673
	47.7956	58.4971			48.1213	73.2432			47.7972	70.9357			95.6291	0.00325			114.679	-0.00124363
	48.0458	56.9496			48.3732	73.5135			48.0474	71.7623			96.1297	0.00313			115.279	-0.00114872
	48.296	64.4027			48.6252	76.3305			48.2977	67.9966			96.6304	0.00288			115.879	-0.00108426
	48.5463	66.8707			48.8771	65.9169			48.548	65.0162			97.1311	0.00267			116.48	-0.000969383
	48.7965	60.2029			49.1291	62.1816			48.7982	62.7807			97.6317	0.00252			117.08	-0.000901889
	49.0468	63.2124			49.381	60.4084			49.0484	65.6344			98.1324	0.00243			117.681	-0.000739047
	49.297	64.9036			49.633	64.1314			49.2987	68.266			98.6331	0.00243			118.281	-0.000539328
	49.5472	65.4597			49.8849	63.1421			49.5489	66.9304			99.1338	0.00234			118.881	-0.000351564
	49.7975	65.8583			50.1368	62.3772			49.7992	68.6825			99.6345	0.0022			119.482	-0.000192862
	50.0477	65.7513			50.3888	67.3517			50.0494	63.1131			100.135	0.00207			120.082	-0.000120141
	50.2979	60.9217			50.6407	64.7636			50.2997	62.1338			100.636	0.00201			120.683	-0.000192365
	50.5482	62.0609			50.8927	56.975			50.5499	71.5623			101.136	0.00195			121.283	-0.000100446
	50.7984	61.9368			51.1446	56.7322			50.8002	64.499			101.637	0.00184
	51.0487	60.4751			51.3966	61.8838			51.0504	64.4257			102.138	0.00182
	51.2989	66.2714			51.6485	60.0937			51.3007	74.639			102.639	0.00187
	51.5491	69.4785			51.9005	58.1754			51.5509	62.8119			103.139	0.00183
	51.7994	59.5562			52.1524	67.8298			51.8012	71.8864			103.64	0.00172
	52.0496	49.1795			52.4043	67.4205			52.0514	76.1213			104.141	0.00162
	52.2999	49.6648			52.6563	74.1493			52.3017	57.6061			104.641	0.00158
	52.5501	54.1119			52.9082	67.7844			52.5519	53.1626			105.142	0.00149
	52.8003	65.2357			53.1602	66.1096			52.8021	51.749			105.643	0.00142
	53.0506	66.4703			53.4121	56.2098			53.0524	50.582			106.143	0.00142
	53.3008	62.3359			53.6641	51.9322			53.3026	49.6766			106.644	0.00137
	53.551	62.291			53.916	59.4282			53.5529	45.2074			107.145	0.00137
	53.8013	60.4969			54.1679	57.9006			53.8031	48.6328			107.645	0.00141
	54.0515	58.1527			54.4199	57.3961			54.0534	51.7796			108.146	0.00134
	54.3018	59.6465			54.6718	63.7371			54.3036	40.4478			108.647	0.00134
	54.552	64.4613			54.9238	57.1045			54.5539	44.8591			109.147	0.00138
	54.8022	63.4111			55.1757	50.2058			54.8041	56.6079			109.648	0.00133
	55.0525	59.1473			55.4277	48.929			55.0544	55.832			110.149	0.00136
	55.3027	55.4691			55.6796	41.5388			55.3046	48.9288			110.649	0.00134
	55.553	56.7344			55.9316	40.5911			55.5549	50.4633			111.15	0.00131
	55.8032	59.5264			56.1835	40.2509			55.8051	47.0642			111.651	0.00135
	56.0534	61.5684			56.4354	44.2278			56.0554	55.0957			112.151	0.00135
	56.3037	61.735			56.6874	49.8274			56.3056	60.2317			112.652	0.00125
	56.5539	58.9902			56.9393	49.1389			56.5558	70.599			113.153	0.00118
	56.8041	54.3813			57.1913	45.6305			56.8061	62.67			113.653	0.00128
	57.0544	51.8205			57.4432	49.1524			57.0564	57.0479			114.154	0.00136
	57.3046	47.917			57.6952	48.5228			57.3066	55.5692			114.655	0.00134
	57.5549	42.1159			57.9471	52.5281			57.5568	63.5737			115.155	0.00133
	57.8051	48.6235			58.199	53.9492			57.8071	59.4168			115.656	0.00139
	58.0553	44.144			58.451	50.0888			58.0573	50.6928			116.157	0.00137
	58.3056	51.2144			58.7029	49.3555			58.3076	66.5032			116.657	0.00142
	58.5558	51.4704			58.9549	49.4692			58.5578	75.4759			117.158	0.00141
	58.8061	53.4476			59.2068	43.9268			58.8081	64.2986			117.659	0.00142
	59.0563	48.4504			59.4588	51.7005			59.0583	72.94			118.159	0.00142
	59.3065	45.1443			59.7107	57.4832			59.3086	83.2995			118.66	0.00142
	59.5568	44.8705			59.9627	58.0218			59.5588	89.2053			119.161	0.00144
	59.807	45.663			60.2146	55.1136			59.8091	87.9421			119.661	0.00143
	60.0572	49.845			60.4665	60.3414			60.0593	105.46			120.162	0.00137
	60.3075	42.8382			60.7185	55.2651			60.3096	104.112			120.663	0.00136
	60.5577	49.1993			60.9704	57.811			60.5598	87.1424			121.164	0.00139
	60.808	57.6684			61.2224	70.5297			60.81	104.58			121.664	0.00131
	61.0582	57.8476			61.4743	65.3417			61.0603	112.502			--	--
	61.3084	59.3441			61.7263	70.0701			61.3105	99.8601			--	--
	61.5587	55.739			61.9782	70.7456			61.5608	104.096			--	--
	61.8089	51.5405			62.2302	63.4369			61.811	112.805			--	--
	62.0592	55.5075			62.4821	73.1952			62.0613	102.532			--	--
	62.3094	54.4176			62.734	81.7392			62.3115	108.849			--	--
	62.5596	56.2956			62.986	83.7908			62.5618	91.6946			--	--
	62.8099	57.4471			63.2379	97.5876			62.812	88.1864			--	--
	63.0601	58.2849			63.4899	96.806			63.0623	89.5487			--	--
	63.3103	62.0002			63.7418	95.7445			63.3125	87.3336			--	--
	63.5606	66.9352			63.9938	98.3885			63.5628	69.6401			--	--
	63.8108	75.6351			64.2457	97.3316			63.813	64.2306			--	--
	64.0611	75.0933			64.4976	99.2022			64.0633	61.1332			--	--
	64.3113	75.9748			64.7496	103.263			64.3135	65.1861			--	--
	64.5615	86.2842			65.0015	97.7446			64.5638	62.1965			--	--
	64.8118	94.4195			65.2535	98.2552			64.814	45.328			--	--
	65.062	107.56			65.5054	105.438			65.0643	52.2121			--	--
	65.3123	108.167			65.7574	87.3835			65.3145	39.3497			--	--
	65.5625	106.858			66.0093	83.3548			65.5648	36.816			--	--
	65.8127	101.647			66.2613	82.4642			65.815	43.6204			--	--
	66.063	107.64			66.5132	80.9081			66.0652	29.6928			--	--
	66.3132	107.542			66.7651	65.9426			66.3155	14.4765			--	--
	66.5634	94.7647			67.0171	58.9212			66.5657	19.5256			--	--
	66.8137	101.056			67.269	60.3752			66.816	17.4267			--	--
	67.0639	107.839			67.521	63.3961			67.0662	9.29437			--	--
	67.3142	94.69			67.7729	54.9116			67.3165	12.4723			--	--
	67.5644	95.754			68.0249	42.3816			67.5667	9.00133			--	--
	67.8146	104.157			68.2768	40.7854			67.817	4.2392			--	--
	68.0649	90.0199			68.5288	40.6264			68.0672	11.743			--	--
	68.3151	79.1517			68.7807	33.4943			68.3175	7.58417			--	--
	68.5654	85.873			69.0326	23.3634			68.5677	-2.07467			--	--
	68.8156	77.1668			69.2846	18.5707			68.818	-0.07793			--	--
	69.0658	71.9146			69.5365	18.6953			69.0682	1.91108			--	--
	69.3161	58.3276			69.7885	11.21			69.3185	5.40214			--	--
	69.5663	46.3873			70.0404	9.85515			69.5687	4.61862			--	--
	69.8165	42.419			70.2924	10.5963			69.819	1.59432			--	--
	70.0668	47.4447			70.5443	10.7176			70.0692	2.00135			--	--
	70.317	43.0859			70.7962	5.17807			70.3195	-2.12896			--	--
	70.5673	38.1621			71.0482	6.93116			70.5697	-4.26905			--	--
	70.8175	33.8056			71.3001	10.2369			70.8199	-0.54853			--	--
	71.0677	25.9281			71.5521	7.58616			71.0702	0.65384			--	--
	71.318	20.5123			71.804	8.59262			71.3204	0.53293			--	--
	71.5682	13.793			72.056	4.58247			71.5707	3.94978			--	--
	71.8185	14.6485			72.3079	6.67492			71.8209	1.13909			--	--
	72.0687	17.146			72.5599	4.06736			72.0712	-1.3134			--	--
	72.3189	15.3177			72.8118	2.13096			72.3214	-1.14707			--	--
	72.5692	20.0039			73.0637	4.66684			72.5717	2.5735			--	--
	72.8194	12.6222			73.3157	0.442495			72.8219	3.80625			--	--
	73.0696	11.3459			73.5676	6.26584			73.0722	2.06179			--	--
	73.3199	7.03844			73.8196	0.658399			73.3224	2.55505			--	--
	73.5701	1.58176			74.0715	-0.106143			73.5727	1.70413			--	--
	73.8204	3.53783			74.3235	6.62257			73.8229	0.7422			--	--
	74.0706	9.41035			74.5754	1.79588			74.0731	-1.83964			--	--
	74.3208	4.94198			74.8273	-2.52767			74.3234	-1.971			--	--
	74.5711	1.05721			75.0793	-1.47333			74.5737	-4.96448			--	--
	74.8213	2.11497			75.3312	-5.30085			74.8239	-1.07048			--	--
	75.0716	-0.69437			75.5832	1.06596			75.0741	0.54974			--	--
	75.3218	0.912805			75.8351	1.16478			75.3244	7.08222			--	--
	75.572	4.40896			76.0871	-0.652646			75.5746	1.17378			--	--
	75.8223	4.47231			76.339	3.70653			75.8249	2.9245			--	--
	76.0725	4.05724			76.591	3.87372			76.0751	4.87258			--	--
	76.3227	3.57387			76.8429	2.20127			76.3254	-1.51494			--	--
	76.573	1.26432			77.0948	1.54382			76.5756	0.21488			--	--
	76.8232	1.94501			77.3468	3.90816			76.8259	-0.35307			--	--
	77.0735	1.93468			77.5987	-1.76348			77.0761	0.3541			--	--
	77.3237	3.07386			77.8507	-0.882058			77.3264	7.58764			--	--
	77.5739	1.90409			78.1026	-2.7761			77.5766	10.2325			--	--
	77.8242	1.71336			78.3546	0.906097			77.8269	3.38285			--	--
	78.0744	-2.37453			78.6065	0.0875833			78.0771	-2.02493			--	--
	78.3247	-2.2373			78.8585	0.758127			78.3273	-2.06195			--	--
	78.5749	-0.231993			79.1104	-3.21762			78.5776	4.21352			--	--
	78.8251	-1.05637			79.3623	2.08543			78.8278	-0.77628			--	--
	79.0754	-1.49977			79.6143	4.08463			79.0781	4.70796			--	--
	79.3256	-1.48904			79.8662	1.14167			79.3283	-0.53956			--	--
	79.5759	0.855302			80.1182	-3.28131			79.5786	4.44174			--	--
	79.8261	0.995075			80.3701	-2.34765			79.8288	0.43216			--	--
	80.0763	-2.82147			80.6221	-2.3447			80.0791	-3.44376			--	--
	80.3266	-3.9259			80.874	0.19124			80.3293	-4.73065			--	--
	80.5768	0.127084			81.1259	-1.48714			80.5796	3.09016			--	--
	80.827	0.506677			81.3779	2.69679			80.8298	3.04274			--	--
	81.0773	-1.69727			81.6298	1.37607			81.0801	-1.20018			--	--
	81.3275	1.38376			81.8818	-5.02435			81.3303	-4.68033			--	--
	81.5778	-0.397051			82.1337	-2.90262			81.5806	-3.48257			--	--
	81.828	-1.20445			82.3857	1.05135			81.8308	-1.56446			--	--
	82.0782	-0.60056			82.6376	-1.85957			82.0811	-1.84322			--	--
	82.3285	-1.65694			82.8896	-6.97137			82.3313	-0.34292			--	--
	82.5787	-2.41002			83.1415	-3.2325			82.5816	2.35424			--	--
	82.829	1.37188			83.3934	-1.94841			82.8318	3.83462			--	--
	83.0792	2.23278			83.6454	-3.28797			83.082	6.81175			--	--
	83.3294	-1.24127			83.8973	1.55612			83.3323	-1.8389			--	--
	83.5797	-4.14595			84.1493	1.37464			83.5825	-0.33317			--	--
	83.8299	-3.07788			84.4012	4.51964			83.8328	2.52608			--	--
	84.0801	0.803841			84.6532	2.92517			84.083	3.85141			--	--
	84.3304	-1.7136			84.9051	-0.04541			84.3333	5.42857			--	--
	84.5806	-2.26096			85.1571	-3.09709			84.5835	0.09681			--	--
	84.8309	-2.13226			85.409	0.499203			84.8338	2.05935			--	--
	85.0811	-1.57536			85.6609	-1.39329			85.084	-0.04711			--	--
	85.3313	2.04555			85.9129	3.32374			85.3343	0.91658			--	--
	85.5816	1.17658			86.1648	6.53672			85.5845	-0.64781			--	--
	85.8318	-1.42594			86.4168	0.205398			85.8348	0.05566			--	--
	86.0821	-0.264513			86.6687	-1.11737			86.085	-0.77831			--	--
	86.3323	1.31067			86.9207	-3.39758			86.3353	-1.46269			--	--
	86.5825	0.110864			87.1726	-8.26071			86.5855	-4.26441			--	--
	86.8328	-1.31918			87.4245	-1.89454			86.8358	-8.09734			--	--
	87.083	-1.86089			87.6765	0.722894			87.086	-4.71058			--	--
	87.3332	0.532637			87.9284	9.17905			87.3363	-3.4305			--	--
	87.5835	-1.37274			88.1804	0.318645			87.5865	-3.11444			--	--
	87.8337	-2.58246			88.4323	-5.94812			87.8367	-5.39736			--	--
	88.084	-3.22791			88.6843	-5.80147			88.087	-1.01405			--	--
	88.3342	-2.85604			88.9362	-1.23688			88.3372	-2.76846			--	--
	88.5844	-0.0806414			89.1882	4.28039			88.5875	-0.1915			--	--
	88.8347	-0.710359			89.4401	0.435311			88.8377	-4.3749			--	--
	89.0849	-2.52443			89.692	-0.294506			89.088	0.26355			--	--
	89.3352	-1.25147			89.944	-0.243997			89.3382	-1.74329			--	--
	89.5854	3.33355			90.1959	-0.248387			89.5885	-2.05395			--	--
	89.8356	1.73826			90.4479	6.54634			89.8387	-0.63872			--	--
	90.0859	-3.25668			90.6998	1.80426			90.089	7.78628			--	--
	90.3361	-2.34317			90.9518	2.38803			90.3392	0.63734			--	--
	90.5863	-3.09206			91.2037	-1.25896			90.5895	2.98066			--	--
	90.8366	-6.3185			91.4556	0.719832			90.8397	-0.08058			--	--
	91.0868	-3.63135			91.7076	-2.25249			91.09	-5.28187			--	--
	91.3371	0.473954			91.9595	0.943347			91.3402	-8.77234			--	--
	91.5873	-4.55543			92.2115	-0.34617			91.5905	-4.81756			--	--
	91.8375	-2.52229			92.4634	2.31985			91.8407	1.02877			--	--
	92.0878	-5.56598			92.7154	3.81901			92.091	-3.00051			--	--
	92.338	1.28942			92.9673	-2.82349			92.3412	-1.42816			--	--
	92.5883	4.86081			93.2193	-4.29342			92.5914	-0.26127			--	--
	92.8385	0.42149			93.4712	-3.54776			92.8417	-2.57553			--	--
	93.0887	-1.92989			93.7231	-0.0037026			93.0919	-2.94635			--	--
	93.339	-1.98493			93.9751	-0.00371201			93.3422	1.8646			--	--
	93.5892	-6.90278			94.227	-0.00371928			93.5924	3.97198			--	--
	93.8394	-7.54418			94.479	-0.00372961			93.8427	4.49817			--	--
	94.0897	-6.72376			94.7309	-0.00374108			94.0929	-3.00285			--	--
	94.3399	-5.51867			94.9829	-0.00375054			94.3432	5.84367			--	--
	94.5902	-4.83274			95.2348	-0.00375938			94.5934	0.07565			--	--
	94.8404	-2.95223			95.4868	-0.00377368			94.8437	-0.34247			--	--
	95.0906	-0.00265898			95.7387	-0.00378493			95.0939	-2.38345			--	--
	95.3409	-0.00265942			95.9906	-0.00379527			95.3442	-5.4428			--	--
	95.5911	-0.00266046			96.2426	-0.00380774			95.5944	-1.73343			--	--
	95.8414	-0.00266373			96.4945	-0.00381982			95.8447	-0.479			--	--
	96.0916	-0.00266735			96.7465	-0.0038285			96.0949	2.04003			--	--
	96.3418	-0.00267059			96.9984	-0.00383651			96.3452	-0.6078			--	--
	96.5921	-0.00267589			97.2504	-0.00384519			96.5954	-2.99241			--	--
	96.8423	-0.0026832			97.5023	-0.0038532			96.8456	-1.08827			--	--
	97.0925	-0.00269184			97.7542	-0.00385869			97.0959	-6.9893			--	--
	97.3428	-0.00269973			98.0062	-0.00385835			97.3461	-5.73737			--	--
	97.593	-0.0027077			98.2581	-0.00385715			97.5964	-5.51252			--	--
	97.8433	-0.00271878			98.5101	-0.00385538			97.8466	-7.18641			--	--
	98.0935	-0.00273078			98.762	-0.0038494			98.0969	-5.64035			--	--
	98.3437	-0.00274393			99.014	-0.00384235			98.3471	-4.85464			--	--
	98.594	-0.00275889			99.2659	-0.00382834			98.5974	0.78581			--	--
	98.8442	-0.00277533			99.5179	-0.00381034			98.8476	-2.01901			--	--
	99.0945	-0.0027907			99.7698	-0.0037888			99.0979	-2.43569			--	--
	99.3447	-0.00280398			100.022	-0.00376063			99.3481	-0.41709			--	--
	99.5949	-0.00281664			100.274	-0.00373029			99.5984	-0.8248			--	--
	99.8452	-0.00282885			100.526	-0.00370458			99.8486	-7.85282			--	--
	100.095	-0.00283931			100.778	-0.00366745			100.099	-2.29379			--	--
	100.346	-0.00284723			101.03	-0.00362222			100.349	-6.10604			--	--
	100.596	-0.002857			101.281	-0.00357467			100.599	-5.45598			--	--
	100.846	-0.00286783			101.533	-0.00352279			100.85	-6.89124			--	--
	101.096	-0.00287436			101.785	-0.00346901			101.1	-7.82687			--	--
	101.347	-0.00287828			102.037	-0.00341327			101.35	-3.26024			--	--
	101.597	-0.00287861			102.289	-0.00335631			101.6	-5.11165			--	--
	101.847	-0.00287517			102.541	-0.00329802			101.851	-6.97379			--	--
	102.097	-0.00286996			102.793	-0.00323431			102.101	-4.84031			--	--
	102.348	-0.00286399			103.045	-0.00316518			102.351	-6.27535			--	--
	102.598	-0.00285371			103.297	-0.00309763			102.601	-1.0002			--	--
	102.848	-0.00284066			103.549	-0.00302987			102.852	-2.05426			--	--
	103.098	-0.00282592			103.801	-0.00296095			103.102	5.76687			--	--
	103.349	-0.00280793			104.053	-0.00289374			103.352	-2.12275			--	--
	103.599	-0.002786			104.305	-0.00282912			103.602	-2.7435			--	--
	103.849	-0.00276219			104.557	-0.00276845			103.853	-1.46865			--	--
	104.099	-0.00274042			104.809	-0.00270448			104.103	-0.54268			--	--
	104.349	-0.00271693			105.061	-0.002639			104.353	-1.89825			--	--
	104.6	-0.00268536			105.313	-0.00257581			104.603	-3.08712			--	--
	104.85	-0.00264935			105.565	-0.00251323			104.854	-5.11196			--	--
	105.1	-0.00261291			105.816	-0.0024479			105.104	-6.89423			--	--
	105.35	-0.00257352			106.068	-0.00238902			105.354	-5.74934			--	--
	105.601	-0.00253512			106.32	-0.00233555			105.604	-3.67091			--	--
	105.851	-0.00249747			106.572	-0.00227998			105.855	-5.18166			--	--
	106.101	-0.00245784			106.824	-0.00222397			106.105	-5.11546			--	--
	106.351	-0.00241541			107.076	-0.00217411			106.355	-0.31895			--	--
	106.602	-0.00236984			107.328	-0.00212704			106.605	1.6972			--	--
	106.852	-0.00232521			107.58	-0.00207974			106.856	-2.45601			--	--
	107.102	-0.00228228			107.832	-0.00202981			107.106	3.31945			--	--
	107.352	-0.00223878			108.084	-0.00198185			107.356	3.52597			--	--
	107.603	-0.00219498			108.336	-0.00194084			107.606	3.09294			--	--
	107.853	-0.00215303			108.588	-0.00189957			107.857	-6.58781			--	--
	108.103	-0.0021101			108.84	-0.00185523			108.107	-7.2796			--	--
	108.353	-0.00206909			109.092	-0.00181983			108.357	-1.29657			--	--
	108.604	-0.00203128			109.344	-0.00179249			108.607	-1.32346			--	--
	108.854	-0.00199269			109.596	-0.00176467			108.858	-2.44144			--	--
	109.104	-0.00195579			109.848	-0.00173363			109.108	1.82643			--	--
	109.354	-0.0019219			110.099	-0.00170515			109.358	0.00338			--	--
	109.604	-0.00189088			110.351	-0.00168079			109.608	-0.000434076			--	--
	109.855	-0.00186212			110.603	-0.00165943			109.858	-0.000413475			--	--
	110.105	-0.00183429			110.855	-0.00163758			110.109	-0.000392072			--	--
	110.355	-0.00180935			111.107	-0.00161818			110.359	-0.00037359			--	--
	110.605	-0.0017871			111.359	-0.00160386			110.609	-0.000356266			--	--
	110.856	-0.00176402			111.611	-0.00158963			110.859	-0.000337077			--	--
	111.106	-0.00174406			111.863	-0.00157173			111.11	-0.000318482			--	--
	111.356	-0.00172753			112.115	-0.00155543			111.36	-0.000300798			--	--
	111.606	-0.00170903			112.367	-0.00154216			111.61	-0.000282581			--	--
	111.857	-0.00169206			112.619	-0.00152803			111.86	-0.000263813			--	--
	112.107	-0.0016809			112.871	-0.00151549			112.111	-0.000245684			--	--
	112.357	-0.00166964			113.123	-0.00150083			112.361	-0.00022811			--	--
	112.607	-0.0016579			113.375	-0.00148686			112.611	-0.000211208			--	--
	112.858	-0.00165079			113.627	-0.0014732			112.861	-0.00019576			--	--
	113.108	-0.00164502			113.879	-0.00145952			113.112	-0.000180543			--	--
	113.358	-0.00163907			114.131	-0.00144758			113.362	-0.000165103			--	--
	113.608	-0.00163545			114.383	-0.0014363			113.612	-0.000150892			--	--
	113.859	-0.00163306			114.634	-0.00142631			113.862	-0.000137853			--	--
	114.109	-0.00163066			114.886	-0.00141708			114.113	-0.000125486			--	--
	114.359	-0.00162853			115.138	-0.00140907			114.363	-0.000112182			--	--
	114.609	-0.00162813			115.39	-0.00139912			114.613	-9.88885e-05			--	--
	114.859	-0.00162883			115.642	-0.00139099			114.863	-8.77509e-05			--	--
	115.11	-0.00162935			115.894	-0.00138698			115.114	-7.73943e-05			--	--
	115.36	-0.00162877			116.146	-0.00138052			115.364	-6.59526e-05			--	--
	115.61	-0.00162662			116.398	-0.00137273			115.614	-5.39637e-05			--	--
	115.86	-0.00162466			116.65	-0.00136384			115.864	-4.25284e-05			--	--
	116.111	-0.00162696			116.902	-0.0013559			116.115	-3.16814e-05			--	--
	116.361	-0.00162925			117.154	-0.00135223			116.365	-2.04901e-05			--	--
	116.611	-0.00162988			117.406	-0.00135105			116.615	-8.60445e-06			--	--
	116.861	-0.0016303			117.658	-0.00134908			116.865	2.56179e-06			--	--
	117.112	-0.0016298			117.91	-0.00135172			117.116	1.33097e-05			--	--
	117.362	-0.0016288			118.162	-0.00135292			117.366	2.40577e-05			--	--
	117.612	-0.00162973			118.414	-0.00134914			117.616	3.53808e-05			--	--
	117.862	-0.00163072			118.666	-0.00134856			117.866	4.79046e-05			--	--
	118.113	-0.00163054			118.918	-0.00134664			118.117	6.14297e-05			--	--
	118.363	-0.00163541			119.169	-0.00134826			118.367	7.30785e-05			--	--
	118.613	-0.00164005			119.421	-0.0013517			118.617	8.33846e-05			--	--
	118.863	-0.00164041			119.673	-0.00134838			118.867	9.6333e-05			--	--
	119.114	-0.00164217			119.925	-0.0013486			119.118	0.000109866			--	--
	119.364	-0.00164544			120.177	-0.00135281			119.368	0.000121348			--	--
	119.614	-0.00164776			120.429	-0.00135303			119.618	0.000133146			--	--
	119.864	-0.00164982			120.681	-0.00135553			119.868	0.000145527			--	--
	120.114	-0.0016504			120.933	-0.00135834			120.119	0.000157791			--	--
	120.365	-0.00165226			121.185	-0.00135939			120.369	0.000169397			--	--
	120.615	-0.00165539			121.437	-0.00136231			120.619	0.000179503			--	--
	120.865	-0.0016559			121.689	-0.00136253			120.869	0.000189165			--	--
	121.115	-0.00165558			121.941	-0.00136187			121.12	0.000199136			--	--
	121.366	-0.00165954			122.193	-0.00136813			121.37	0.000209452			--	--
	121.616	-0.00166378			122.445	-0.00137374			121.62	0.000218867			--	--
	121.866	-0.00166444			122.697	-0.00137554			121.87	0.000228164			--	--
	122.116	-0.00166336			122.949	-0.00138242			122.121	0.000237721			--	--
	122.367	-0.00166077			123.201	-0.00138929			122.371	0.000246589			--	--
	122.617	-0.00165747			123.453	-0.00139544			122.621	0.000254722			--	--
	122.867	-0.00165489			123.704	-0.00139808			122.871	0.000262313			--	--
	123.117	-0.00165489			123.956	-0.00139956			123.122	0.000268358			--	--
	123.368	-0.00165758			124.208	-0.00140215			123.372	0.00027397			--	--
	123.618	-0.00165913			124.46	-0.00140749			123.622	0.000280001			--	--
	123.868	-0.0016575			124.712	-0.00141125			123.872	0.000286035			--	--
	124.118	-0.00165117			124.964	-0.00141724			124.123	0.000290432			--	--
	124.369	-0.00164436			125.216	-0.00142244			124.373	0.00029413			--	--
	124.619	-0.0016406			125.468	-0.00142345			124.623	0.000299023			--	--
	124.869	-0.00163654			125.72	-0.00142022			124.873	0.000304069			--	--
	125.119	-0.0016319			125.972	-0.00141705			125.124	0.000307981			--	--
	125.369	-0.0016294			126.224	-0.00141133			125.374	0.00031178			--	--
	125.62	-0.00162955			126.476	-0.00140423			125.624	0.00031493			--	--
	125.87	-0.00162773			126.728	-0.00139241			125.874	0.000316236			--	--
	126.12	-0.0016224			126.98	-0.0013766			126.125	0.00031718			--	--
	126.37	-0.00161784			127.232	-0.00135846			126.375	0.000319011			--	--
	126.621	-0.00161484			127.484	-0.00133938			126.625	0.000320267			--	--
	126.871	-0.0016143			127.736	-0.00131683			126.875	0.000320506			--	--
	127.121	-0.00160927			127.988	-0.00129357			127.126	0.000321078			--	--
	127.371	-0.00160088			128.239	-0.00127053			127.376	0.000320355			--	--
	127.622	-0.00159622			128.491	-0.00124738			127.626	0.00032016			--	--
	127.872	-0.00159116			128.743	-0.00122225			127.876	0.000319774			--	--
	128.122	-0.00158518			128.995	-0.00119574			128.127	0.000319012			--	--
	128.372	-0.00157808			129.247	-0.00116212			128.377	0.000318229			--	--
	128.623	-0.00156832			129.499	-0.00112625			128.627	0.000317084			--	--
	128.873	-0.00155523			129.751	-0.00108915			128.877	0.000314507			--	--
	129.123	-0.00154107			130.003	-0.00105397			129.128	0.000312101			--	--
	129.373	-0.00152446			130.255	-0.00101636			129.378	0.000310135			--	--
	129.624	-0.00150761			130.507	-0.000977308			129.628	0.000308594			--	--
	129.874	-0.00149301			130.759	-0.000939482			129.878	0.000306602			--	--
	130.124	-0.00147847			131.011	-0.000899937			130.129	0.000302995			--	--
	130.374	-0.00146264			131.263	-0.000859459			130.379	0.000298707			--	--
	130.625	-0.00144317			131.515	-0.000816586			130.629	0.000295641			--	--
	130.875	-0.00142096			131.767	-0.000776824			130.879	0.000292615			--	--
	131.125	-0.00139947			132.019	-0.000739472			131.13	0.000289039			--	--
	131.375	-0.00137614			132.271	-0.000698049			131.38	0.000284953			--	--
	131.625	-0.0013517			132.523	-0.000658066			131.63	0.000279724			--	--
	131.876	-0.00133066			132.774	-0.000617079			131.88	0.000275362			--	--
	132.126	-0.00131039			133.026	-0.000576328			132.13	0.000271241			--	--
	132.376	-0.00128597			133.278	-0.000534919			132.381	0.000265889			--	--
	132.626	-0.00125957			133.53	-0.000497457			132.631	0.000260747			--	--
	132.877	-0.00123117			133.782	-0.0004652			132.881	0.000257135			--	--
	133.127	-0.0012017			134.034	-0.000437405			133.131	0.000252502			--	--
	133.377	-0.00117058			134.286	-0.000408813			133.382	0.000247049			--	--
	133.627	-0.00114042			134.538	-0.000377244			133.632	0.000241015			--	--
	133.878	-0.00111174			134.79	-0.000348621			133.882	0.000234247			--	--
	134.128	-0.00108073			135.042	-0.00032587			134.132	0.000227799			--	--
	134.378	-0.00104404			135.294	-0.000305515			134.383	0.000222393			--	--
	134.628	-0.00101006			135.546	-0.000286997			134.633	0.000216363			--	--
	134.879	-0.000977909			135.798	-0.000269311			134.883	0.000210001			--	--
	135.129	-0.000942537			136.05	-0.000256335			135.133	0.000204011			--	--
	135.379	-0.000911478			136.302	-0.000245803			135.384	0.000199617			--	--
	135.629	-0.00088163			136.554	-0.000232552			135.634	0.000194596			--	--
	135.88	-0.000847464			136.806	-0.000223132			135.884	0.000188225			--	--
	136.13	-0.00081643			137.058	-0.000214989			136.134	0.000181452			--	--
	136.38	-0.000790582			137.309	-0.000206764			136.385	0.000176298			--	--
	136.63	-0.000765655			137.561	-0.000201354			136.635	0.00017053			--	--
	136.88	-0.000741599			137.813	-0.000196733			136.885	0.000162786			--	--
	137.131	-0.000717024			138.065	-0.000190032			137.135	0.000155435			--	--
	137.381	-0.00069345			138.317	-0.000187379			137.386	0.000148481			--	--
	137.631	-0.000672234			138.569	-0.000184214			137.636	0.000142334			--	--
	137.881	-0.000651054			138.821	-0.000179807			137.886	0.000136504			--	--
	138.132	-0.000630246			139.073	-0.000181831			138.136	0.000130995			--	--
	138.382	-0.000611626			139.325	-0.00018153			138.387	0.000125915			--	--
	138.632	-0.000592665			139.577	-0.000178579			138.637	0.000120569			--	--
	138.882	-0.000576408			139.829	-0.000177747			138.887	0.000115376			--	--
	139.133	-0.000562586			140.081	-0.000178162			139.137	0.000110062			--	--
	139.383	-0.000547801			140.333	-0.000177509			139.388	0.000104328			--	--
	139.633	-0.000535508			140.585	-0.000178884			139.638	9.97209e-05			--	--
	139.883	-0.000523537			140.837	-0.00017856			139.888	9.59405e-05			--	--
	140.134	-0.000510022			141.089	-0.000177427			140.138	9.39818e-05			--	--
	140.384	-0.000496911			141.341	-0.000175264			140.389	9.03035e-05			--	--
	140.634	-0.000485573			141.592	-0.000171124			140.639	8.65962e-05			--	--
	140.884	-0.000476261			141.844	-0.000169626			140.889	8.50318e-05			--	--
	141.135	-0.000465485			142.096	-0.000170171			141.139	8.48236e-05			--	--
	141.385	-0.000453442			142.348	-0.00016631			141.39	8.46915e-05			--	--
	141.635	-0.0004454			142.6	-0.000169116			141.64	8.60863e-05			--	--
	141.885	-0.000439637			142.852	-0.000172855			141.89	8.76215e-05			--	--
	142.135	-0.00043347			143.104	-0.000175092			142.14	8.82284e-05			--	--
	142.386	-0.000429216			143.356	-0.000176039			142.391	8.92552e-05			--	--
	142.636	-0.000427292			143.608	-0.000179951			142.641	9.0378e-05			--	--
	142.886	-0.00042456			143.86	-0.000184151			142.891	9.0841e-05			--	--
	143.136	-0.00042367			144.112	-0.00018763			143.141	9.13608e-05			--	--
	143.387	-0.00041662			144.364	-0.000190423			143.392	9.28178e-05			--	--
	143.637	-0.000408556			144.616	-0.000192558			143.642	9.45139e-05			--	--
	143.887	-0.000407324			144.868	-0.000199738			143.892	9.60832e-05			--	--
	144.137	-0.000405426			145.12	-0.000205268			144.142	9.72686e-05			--	--
	144.388	-0.000401994			145.372	-0.000209509			144.393	9.76752e-05			--	--
	144.638	-0.000400996			145.624	-0.000217769			144.643	9.79686e-05			--	--
	144.888	-0.000399963			145.876	-0.000221743			144.893	9.89271e-05			--	--
	145.138	-0.000399655			146.127	-0.000222751			145.143	0.000101264			--	--
	145.389	-0.000401404			146.379	-0.000221352			145.394	0.000103891			--	--
	145.639	-0.000402186			146.631	-0.000223867			145.644	0.000105811			--	--
	145.889	-0.000405054			146.883	-0.000229037			145.894	0.000107537			--	--
	146.139	-0.000407613			147.135	-0.000239301			146.144	0.000110657			--	--
	146.39	-0.00040532			147.387	-0.000249327			146.395	0.000112989			--	--
	146.64	-0.000403885			147.639	-0.000254511			146.645	0.0001124			--	--
	146.89	-0.000407887			147.891	-0.000263056			146.895	0.00011091			--	--
	147.14	-0.000414303			148.143	-0.000268297			147.145	0.000108535			--	--
	147.39	-0.000420403			148.395	-0.000273335			147.396	0.000106568			--	--
	147.641	-0.000426398			148.647	-0.000286001			147.646	0.000104761			--	--
	147.891	-0.000428705			148.899	-0.00029359			147.896	0.000102259			--	--
	148.141	-0.000431391			149.151	-0.000302762			148.146	0.000100974			--	--
	148.391	-0.000435598			149.403	-0.000316465			148.397	0.000100705			--	--
	148.642	-0.000438603			149.655	-0.000328347			148.647	9.9075e-05			--	--
	148.892	-0.000441827							148.897	9.69547e-05			--	--
	149.142	-0.000446862							149.147	9.48378e-05			--	--
	149.392	-0.000451463							149.398	9.21293e-05			--	--
	149.643	-0.000453679							149.648	8.88578e-05			--	--
	149.893	-0.000455043							149.898	8.52553e-05			--	--
	150.143	-0.000458538							150.148	8.09333e-05			--	--
	150.393	-0.0004601							150.399	7.67459e-05			--	--
	150.644	-0.000460774							150.649	7.26683e-05			--	--
	150.894	-0.000464622							150.899	6.84428e-05			--	--
	151.144	-0.000467051							151.149	6.50778e-05			--	--
	151.394	-0.00046827							151.4	6.17874e-05			--	--
	151.645	-0.000471739							151.65	5.80423e-05			--	--
									151.9	5.35114e-05			--	--
									152.15	4.92953e-05			--	--
									152.401	4.49224e-05			--	--
									152.651	4.11949e-05			--	--
									152.901	3.77134e-05			--	--
									153.151	3.3508e-05			--	--
									153.401	2.97878e-05			--	--
									153.652	2.67587e-05			--	--
									153.902	2.41528e-05			--	--
									154.152	2.17926e-05			--	--
									154.402	1.83236e-05			--	--
									154.653	1.5092e-05			--	--
									154.903	1.19062e-05			--	--
									155.153	9.03276e-06			--	--
									155.403	7.15253e-06			--	--
									155.654	4.22306e-06			--	--
									155.904	1.02474e-06			--	--
									156.154	-1.01411e-06			--	--
									156.404	-2.62367e-06			--	--
									156.655	-5.3211e-06			--	--
									156.905	-7.57117e-06			--	--
									157.155	-9.76977e-06			--	--
									157.405	-1.10888e-05			--	--
									157.656	-1.2946e-05			--	--
									157.906	-1.50617e-05			--	--
									158.156	-1.68664e-05			--	--
									158.406	-1.87728e-05			--	--
									158.657	-2.04057e-05			--	--
									158.907	-2.14028e-05			--	--
									159.157	-2.23608e-05			--	--
									159.407	-2.39197e-05			--	--
									159.658	-2.58241e-05			--	--
									159.908	-2.71351e-05			--	--
									160.158	-2.77346e-05			--	--
									160.408	-2.97485e-05			--	--
									160.659	-3.10333e-05			--	--
									160.909	-3.10251e-05			--	--
									161.159	-3.21541e-05			--	--
									161.409	-3.31924e-05			--	--
									161.66	-3.35197e-05			--	--
									161.91	-3.53271e-05			--	--
									162.16	-3.71179e-05			--	--
									162.41	-3.93246e-05			--	--
									162.661	-4.16262e-05			--	--
									162.911	-4.41259e-05			--	--
									163.161	-4.71149e-05			--	--
									163.411	-4.96173e-05			--	--
									163.662	-5.18242e-05			--	--
									163.912	-5.57506e-05			--	--
									164.162	-5.83002e-05			--	--
									164.412	-5.98297e-05			--	--
									164.663	-6.16869e-05			--	--
									164.913	-6.51931e-05			--	--
									165.163	-6.81976e-05			--	--
									165.413	-7.10203e-05			--	--
									165.664	-7.36692e-05			--	--
									165.914	-7.53683e-05			--	--
									166.164	-7.6287e-05			--	--
									166.414	-7.74447e-05			--	--
									166.665	-7.90481e-05			--	--
									166.915	-8.06358e-05			--	--
									167.165	-8.21444e-05			--	--
									167.415	-8.44731e-05			--	--
									167.666	-8.72405e-05			--	--
									167.916	-8.78636e-05			--	--
									168.166	-8.79667e-05			--	--
									168.416	-8.91203e-05			--	--
									168.667	-8.91429e-05			--	--
									168.917	-8.85855e-05			--	--
									169.167	-8.79126e-05			--	--
									169.417	-8.71406e-05			--	--
									169.668	-8.46754e-05			--	--
									169.918	-8.22012e-05			--	--
									170.168	-8.04846e-05			--	--
									170.418	-7.68124e-05			--	--
									170.669	-7.30707e-05			--	--
									170.919	-7.10465e-05			--	--
									171.169	-6.67326e-05			--	--
									171.419	-6.25405e-05			--	--
									171.67	-5.80747e-05			--	--
									171.92	-5.31427e-05			--	--
									172.17	-4.89657e-05			--	--
									172.42	-4.51545e-05			--	--
									172.671	-4.13885e-05			--	--
									172.921	-3.734e-05			--	--
									173.171	-3.47423e-05			--	--
									173.421	-3.27935e-05			--	--
									173.672	-2.95431e-05			--	--
									173.922	-2.556e-05			--	--
									174.172	-2.26792e-05			--	--
									174.422	-2.09843e-05			--	--
									174.673	-1.82178e-05			--	--
									174.923	-1.62918e-05			--	--
													--	--
													--	--
													--	--
													--	--
													--	--
													--	--
													--	--
													--	--
													--	--
													--	--
													--	--
													--	--
													--	--
													--	--
													--	--
													--	--
													--	--
													--	--
													--	--
													--	--
													--	--
													--	--
													--	--
													--	--
													--	--
													--	--
													--	--
													--	--
													--	--
													--	--
													--	--
													--	--
													--	--
													--	--
													--	--
													--	--
													--	--
													--	--
													--	--
													--	--
													--	--
													--	--
													--	--
													--	--
													--	--
													--	--
													--	--
													--	--
													--	--
													--	--
													--	--
													--	--
													--	--
													--	--
													--	--
													--	--
													--	--
													--	--
													--	--
													--	--
													--	--
													--	--
													--	--
													--	--
													--	--
													--	--
													--	--
													--	--
													--	--
													--	--
													--	--
													--	--
													--	--
													--	--
													--	--
													--	--
													--	--
													--	--
													--	--
													--	--
													--	--
													--	--
													--	--
													--	--
													--	--
													--	--
													--	--
													--	--
													--	--
													--	--

## Sheet:  Supplementary Fig. 8
0GPa	0	0		6GPa	0	0		17GPa	0	0		30GPa	0	0		44GPa	0	0		57GPa	0	0		83GPa	0	0		106GPa	0	0		133GPa	0	0
Fe86.8Ni8.6Si4.6	0.25028	0.01318		Fe86.8Ni8.6Si4.6	0.25056	0.01066		Fe86.8Ni8.6Si4.6	0.24987	0.00861		Fe86.8Ni8.6Si4.6	0.24972	0.005		Fe86.8Ni8.6Si4.6	0.25006	0.00465		Fe86.8Ni8.6Si4.6	0.25003	0.0041		Fe86.8Ni8.6Si4.6	0.25027	0.00322		Fe86.8Ni8.6Si4.6	0.2497	0.00299		Fe86.8Ni8.6Si4.6	0.24981	0.00283
	0.50056	0.05275			0.50113	0.04268			0.49973	0.03448			0.49945	0.022			0.50011	0.01867			0.50006	0.01643			0.50055	0.0129			0.4994	0.01198			0.49961	0.01132
	0.75084	0.11876			0.75169	0.09607			0.7496	0.07762			0.74917	0.049			0.75017	0.04212			0.7501	0.03701			0.75082	0.02905			0.74911	0.02698			0.74942	0.02549
	1.00111	0.21126			1.00226	0.17087			0.99947	0.13807			0.9989	0.086			1.00022	0.0751			1.00013	0.0659			1.0011	0.05168			0.99881	0.04799			0.99923	0.04534
	1.25139	0.33036			1.25282	0.26717			1.24934	0.21586			1.24862	0.135			1.25028	0.11767			1.25016	0.10313			1.25137	0.08082			1.24851	0.07504			1.24903	0.0709
	1.50167	0.47615			1.50338	0.38506			1.4992	0.31106			1.49835	0.195			1.50033	0.16997			1.50019	0.14877			1.50165	0.11649			1.49821	0.10812			1.49884	0.10217
	1.75195	0.64876			1.75395	0.52454			1.74907	0.42371			1.74807	0.267			1.75039	0.23205			1.75022	0.20286			1.75192	0.15873			1.74791	0.14727			1.74865	0.13918
	2.00223	0.84833			2.00451	0.68571			1.99894	0.55386			1.9978	0.349			2.00044	0.30402			2.00025	0.26545			2.00219	0.20756			1.99762	0.1925			1.99845	0.18193
	2.25251	1.07494			2.25508	0.86869			2.2488	0.70151			2.24752	0.443			2.2505	0.38597			2.25029	0.33663			2.25247	0.263			2.24732	0.24384			2.24826	0.23047
	2.50278	1.32894			2.50564	1.07364			2.49867	0.86676			2.49724	0.549			2.50055	0.47802			2.50032	0.41644			2.50274	0.32513			2.49702	0.30128			2.49807	0.28478
	2.75306	1.61057			2.7562	1.30075			2.74854	1.04968			2.74697	0.666			2.75061	0.58038			2.75035	0.50498			2.75302	0.39395			2.74672	0.36485			2.74787	0.3449
	3.00334	1.91997			3.00677	1.54999			2.9984	1.2503			2.99669	0.795			3.00066	0.69299			3.00038	0.60229			3.00329	0.4695			2.99642	0.43456			2.99768	0.41085
	3.25362	2.25735			3.25733	1.82141			3.24827	1.46872			3.24642	0.998			3.25072	0.81606			3.25041	0.70851			3.25357	0.55186			3.24612	0.50195			3.24749	0.48266
	3.5039	2.62296			3.50789	2.11545			3.49814	1.70486			3.49614	1.327			3.50077	0.9499			3.50044	0.82372			3.50384	0.64107			3.49583	0.56388			3.49729	0.56035
	3.75418	3.01683			3.75846	2.4321			3.74801	1.95885			3.74587	1.485			3.75083	1.09434			3.75048	0.948			3.75411	0.73719			3.74553	0.63789			3.7471	0.64393
	4.00446	3.25744			4.00902	2.77154			3.99787	2.23078			3.99559	1.515			4.00088	1.24966			4.00051	1.08128			4.00439	0.84029			3.99523	0.83804			3.99691	0.73341
	4.25473	3.90735			4.25959	3.13385			4.24774	2.52081			4.24532	1.612			4.25094	1.41581			4.25054	1.52218			4.25466	0.91405			4.24493	1.09024			4.24671	0.82886
	4.50501	4.78022			4.51015	3.51931			4.49761	2.90244			4.49504	1.445			4.50099	1.59339			4.50057	1.42781			4.50494	1.06139			4.49463	0.8975			4.49652	0.93027
	4.75529	5.05342			4.76071	3.92824			4.74747	3.23222			4.74476	1.759			4.75105	1.78201			4.7506	1.78645			4.75521	0.96011			4.74434	0.93775			4.74633	1.03768
	5.00557	5.78512			5.01128	4.36087			4.99734	3.61108			4.99449	1.705			5.0011	2.17455			5.00063	1.64132			5.00549	1.20719			4.99404	1.12964			4.99613	1.12587
	5.25585	5.94854			5.26184	4.81728			5.24721	3.70575			5.24421	2.172			5.25116	2.24598			5.25067	1.92			5.25576	1.47144			5.24374	1.1345			5.24594	1.19013
	5.50613	5.93665			5.51241	5.29766			5.49707	4.11655			5.49394	3.177			5.50121	2.05481			5.5007	2.65832			5.50603	1.69735			5.49344	1.199			5.49575	1.26708
	5.7564	6.42696			5.76297	5.80237			5.74694	3.78728			5.74366	3.716			5.75127	2.43559			5.75073	1.85071			5.75631	1.77956			5.74314	1.65894			5.74555	1.19566
	6.00668	6.56568			6.01353	6.33141			5.99681	4.71164			5.99339	3.943			6.00132	2.48099			6.00076	2.61208			6.00658	2.14667			5.99285	1.74093			5.99536	1.50467
	6.25696	8.11491			6.2641	6.98823			6.24668	6.04234			6.24311	4.428			6.25138	3.33517			6.25079	2.54307			6.25686	2.20732			6.24255	1.7227			6.24516	1.93692
	6.50724	9.44181			6.51466	7.47395			6.49654	6.56062			6.49284	4.063			6.50143	3.94427			6.50082	3.11342			6.50713	2.16833			6.49225	1.73194			6.49497	1.98281
	6.75752	9.38887			6.76523	8.39329			6.74641	6.73881			6.74256	4.104			6.75149	3.60823			6.75086	3.72201			6.75741	2.34697			6.74195	2.25356			6.74478	2.0243
	7.0078	11.5002			7.01579	8.99395			6.99628	6.76705			6.99228	5.585			7.00154	2.96263			7.00089	2.91799			7.00768	2.62999			6.99165	2.42112			6.99458	2.32715
	7.25808	13.4549			7.26635	9.93129			7.24614	6.94115			7.24201	4.937			7.2516	4.96534			7.25092	2.78411			7.25795	2.91409			7.24135	2.46393			7.24439	2.22371
	7.50835	13.5241			7.51692	8.99544			7.49601	7.24147			7.49173	5.606			7.50165	4.1678			7.50095	3.83598			7.50823	2.58693			7.49106	2.65018			7.4942	2.64141
	7.75863	13.6168			7.76748	9.86574			7.74588	8.37396			7.74146	5.99			7.75171	4.29128			7.75098	3.27091			7.7585	2.46116			7.74076	2.82679			7.744	2.78241
	8.00891	15.2743			8.01805	12.5061			7.99575	8.66827			7.99118	5.704			8.00176	3.60002			8.00102	3.64336			8.00878	3.06754			7.99046	3.19755			7.99381	2.95146
	8.25919	14.9667			8.26861	11.5259			8.24561	8.39652			8.24091	6.144			8.25182	5.56099			8.25105	4.31267			8.25905	3.11357			8.24016	3.66148			8.24362	3.35549
	8.50947	16.319			8.51917	11.6001			8.49548	10.0326			8.49063	8.046			8.50187	7.01258			8.50108	5.38494			8.50933	3.68217			8.48986	3.67855			8.49342	3.20095
	8.75975	19.2218			8.76974	12.8772			8.74535	11.1673			8.74036	9.426			8.75193	6.50945			8.75111	6.00973			8.7596	3.7085			8.73957	4.11405			8.74323	2.98636
	9.01002	19.9062			9.0203	14.2926			8.99521	10.2747			8.99008	8.38			9.00198	6.91706			9.00114	6.80115			9.00988	4.16651			8.98927	4.58623			8.99304	3.6484
	9.2603	21.0036			9.27087	16.8022			9.24508	10.5824			9.2398	6.972			9.25204	7.40403			9.25117	6.65726			9.26015	4.26434			9.23897	5.11656			9.24284	4.62857
	9.51058	21.4857			9.52143	16.3899			9.49495	11.4775			9.48953	8.19			9.50209	8.5895			9.50121	6.24738			9.51042	5.03695			9.48867	4.68409			9.49265	4.35776
	9.76086	22.4579			9.77199	16.7623			9.74481	14.2479			9.73925	9.027			9.75215	9.78496			9.75124	6.28502			9.7607	6.20027			9.73837	4.4584			9.74246	4.24445
	10.0111	23.0126			10.0226	18.2234			9.99468	14.7483			9.98898	10.343			10.0022	8.22857			10.0013	7.04954			10.011	6.2478			9.98808	4.74159			9.99226	4.47209
	10.2614	23.2636			10.2731	20.6664			10.2446	16.4102			10.2387	11.089			10.2523	9.62062			10.2513	7.94781			10.2613	5.99503			10.2378	5.05964			10.2421	4.34497
	10.5117	23.6441			10.5237	21.4813			10.4944	15.7457			10.4884	11.681			10.5023	9.25049			10.5013	8.85099			10.5115	5.90393			10.4875	5.72497			10.4919	4.84241
	10.762	24.8224			10.7743	20.9414			10.7443	16.4366			10.7381	12.443			10.7524	10.3796			10.7514	8.99968			10.7618	5.97482			10.7372	6.2594			10.7417	5.52146
	11.0122	28.0862			11.0248	21.5537			10.9941	18.1221			10.9879	12.596			11.0024	9.79355			11.0014	7.23538			11.0121	6.58754			10.9869	5.80258			10.9915	6.04665
	11.2625	29.7847			11.2754	23.081			11.244	19.9164			11.2376	13.612			11.2525	8.30878			11.2514	8.75812			11.2623	5.95999			11.2366	6.41601			11.2413	6.37813
	11.5128	34.1786			11.5259	21.7373			11.4939	21.1066			11.4873	12.416			11.5025	11.3053			11.5015	8.21585			11.5126	6.82882			11.4863	6.8615			11.4911	6.56553
	11.7631	32.6708			11.7765	24.2792			11.7438	17.3063			11.737	12.159			11.7526	9.53142			11.7515	12.0985			11.7629	9.74993			11.736	6.56339			11.7409	6.14064
	12.0134	33.415			12.0271	29.4465			11.9936	16.5938			11.9868	13.787			12.0026	11.9291			12.0015	12.3879			12.0132	9.96053			11.9857	5.89567			11.9907	6.10053
	12.2636	34.0529			12.2776	26.5647			12.2435	19.9998			12.2365	12.908			12.2527	12.7266			12.2515	9.69013			12.2634	10.2833			12.2354	6.08899			12.2405	7.36348
	12.5139	34.6209			12.5282	30.9473			12.4933	25.7413			12.4862	14.904			12.5028	13.9261			12.5016	9.9176			12.5137	10.8068			12.4851	7.14921			12.4903	8.10346
	12.7642	35.4072			12.7788	33.6228			12.7432	26.5871			12.736	14.364			12.7528	14.034			12.7516	10.911			12.764	9.44838			12.7348	7.5804			12.7401	7.7359
	13.0145	42.711			13.0293	34.0414			12.9931	25.522			12.9857	16.913			13.0029	14.0544			13.0016	11.0299			13.0143	9.76209			12.9845	8.46884			12.9899	8.67125
	13.2648	46.1675			13.2799	31.8509			13.243	24.8975			13.2354	17.82			13.2529	16.8276			13.2517	13.3686			13.2645	13.0391			13.2342	9.30148			13.2398	9.42382
	13.515	48.3216			13.5305	32.37			13.4928	27.9171			13.4851	17.666			13.503	14.5587			13.5017	11.6354			13.5148	11.3895			13.4839	9.1845			13.4896	8.48742
	13.7653	49.3466			13.781	39.2906			13.7427	28.8674			13.7348	16.965			13.753	15.0971			13.7517	14.2582			13.7651	10.7676			13.7336	9.17101			13.7394	8.33403
	14.0156	54.9551			14.0316	44.9202			13.9925	28.8741			13.9846	16.51			14.0031	19.6592			14.0018	13.9811			14.0154	13.1488			13.9833	8.17338			13.9892	9.56292
	14.2659	57.3908			14.2821	44.8558			14.2424	30.3726			14.2343	17.955			14.2531	15.0079			14.2518	14.8393			14.2656	11.6808			14.233	8.57472			14.239	9.13363
	14.5161	58.8883			14.5327	40.8484			14.4923	29.6639			14.484	20.662			14.5032	19.5666			14.5018	17.251			14.5159	12.0197			14.4827	11.7532			14.4888	9.21832
	14.7664	59.1989			14.7833	41.9832			14.7422	27.1986			14.7337	24.205			14.7532	17.2587			14.7519	18.8654			14.7662	12.0781			14.7324	12.1358			14.7386	10.5344
	15.0167	57.6506			15.0338	44.6709			14.992	32.5824			14.9835	23.549			15.0033	17.1633			15.0019	17.6468			15.0165	12.3527			14.9821	10.8824			14.9884	11.5288
	15.267	61.6404			15.2844	51.72			15.2419	34.6648			15.2332	22.194			15.2534	21.3339			15.2519	18.3983			15.2667	14.202			15.2318	9.78262			15.2382	11.6105
	15.5173	66.3944			15.535	44.5836			15.4918	34.06			15.4829	23.753			15.5034	19.7112			15.502	17.0793			15.517	14.3512			15.4815	10.177			15.488	11.3561
	15.7675	63.9275			15.7855	44.3098			15.7416	35.4204			15.7326	27.553			15.7535	22.2573			15.752	14.8			15.7673	13.8434			15.7312	11.7259			15.7378	12.2957
	16.0178	66.4642			16.0361	46.0203			15.9915	32.0571			15.9824	27.445			16.0035	25.0334			16.002	17.96			16.0176	16.2067			15.9809	12.0595			15.9876	13.6899
	16.2681	76.6406			16.2867	57.5393			16.2414	39.2626			16.2321	31.82			16.2536	22.881			16.2521	21.2817			16.2678	18.48			16.2306	11.8774			16.2374	13.3349
	16.5184	70.8301			16.5372	63.0225			16.4912	43.516			16.4818	37.583			16.5036	23.9893			16.5021	21.3084			16.5181	19.9116			16.4803	13.6472			16.4872	11.7573
	16.7687	69.0075			16.7878	60.9647			16.7411	42.5804			16.7315	39.699			16.7537	21.8661			16.7521	19.3991			16.7684	17.4034			16.73	15.1895			16.737	10.9441
	17.0189	72.5331			17.0384	64.6857			16.991	43.0017			16.9813	41.507			17.0037	24.7593			17.0022	22.6153			17.0187	15.5102			16.9797	16.2182			16.9869	12.5731
	17.2692	85.2489			17.2889	71.0929			17.2408	50.5328			17.231	42.158			17.2538	35.9454			17.2522	23.3774			17.2689	15.4085			17.2294	16.4036			17.2367	14.5016
	17.5195	95.24			17.5395	71.4515			17.4907	59.7184			17.4807	41.29			17.5038	31.751			17.5022	24.7785			17.5192	16.349			17.4791	15.8285			17.4865	15.8371
	17.7698	95.9878			17.79	67.0469			17.7406	63.5228			17.7304	40.856			17.7539	30.6897			17.7523	26.6486			17.7695	21.3783			17.7288	15.5746			17.7363	16.7246
	18.0201	99.7352			18.0406	67.0796			17.9904	69.3335			17.9802	42.402			18.004	30.3621			18.0023	28.8496			18.0197	18.9692			17.9785	13.8732			17.9861	17.0304
	18.2703	95.3699			18.2912	73.6755			18.2403	74.2015			18.2299	46.114			18.254	33.5158			18.2523	26.6172			18.27	21.83			18.2282	17.2755			18.2359	16.9681
	18.5206	107.831			18.5417	71.1791			18.4902	69.7763			18.4796	45.267			18.5041	35.4303			18.5023	23.6232			18.5203	22.4251			18.4779	19.9971			18.4857	15.4944
	18.7709	113.631			18.7923	72.7943			18.74	68.3083			18.7293	49.622			18.7541	42.1112			18.7524	28.2926			18.7706	21.2544			18.7276	18.8749			18.7355	15.4521
	19.0212	107.241			19.0429	88.2065			18.9899	70.5307			18.9791	42.449			19.0042	40.9822			19.0024	33.8255			19.0208	19.6573			18.9773	14.9124			18.9853	16.2168
	19.2714	101.773			19.2934	89.5622			19.2398	81.5496			19.2288	40.854			19.2542	39.4669			19.2524	33.3448			19.2711	24.5653			19.227	19.3228			19.2351	16.4493
	19.5217	103.038			19.544	89.2446			19.4896	87.5932			19.4785	48.895			19.5043	48.1589			19.5025	39.4505			19.5214	23.0095			19.4767	20.7318			19.4849	19.0923
	19.772	111.007			19.7946	87.4895			19.7395	93.6374			19.7282	56.459			19.7543	43.0591			19.7525	34.4469			19.7717	26.0341			19.7264	21.2739			19.7347	21.7143
	20.0223	128.31			20.0451	87.2471			19.9894	98.6807			19.978	56.795			20.0044	42.8996			20.0025	43.0134			20.0219	28.0717			19.9762	25.0893			19.9845	19.5657
	20.2725	137.383			20.2957	92.9966			20.2392	82.4893			20.2277	61.67			20.2545	49.0614			20.2526	39.4483			20.2722	27.0135			20.2259	25.9521			20.2343	18.4087
	20.5228	136.139			20.5462	98.3397			20.4891	93.3049			20.4774	71.168			20.5045	59.736			20.5026	48.7373			20.5225	25.2269			20.4755	25.4285			20.4841	18.8594
	20.7731	132.797			20.7968	109.271			20.739	102.842			20.7271	79.382			20.7546	53.494			20.7526	48.9148			20.7728	28.3281			20.7253	27.9979			20.734	21.5948
	21.0234	141.351			21.0474	108.437			20.9888	100.699			20.9768	83.682			21.0046	60.2504			21.0027	52.7438			21.023	31.6134			20.975	27.3338			20.9838	24.5539
	21.2737	150.253			21.2979	102.259			21.2387	103.458			21.2266	78.68			21.2547	56.1236			21.2527	52.0085			21.2733	33.0422			21.2247	27.257			21.2336	25.2898
	21.5239	135.398			21.5485	111.228			21.4886	105.533			21.4763	72.783			21.5047	56.8276			21.5027	51.6107			21.5236	34.7518			21.4744	26.857			21.4834	25.9235
	21.7742	142.062			21.7991	117.989			21.7384	118.709			21.726	76.751			21.7548	59.0393			21.7528	50.9252			21.7739	31.6619			21.7241	26.3921			21.7332	28.2568
	22.0245	138.237			22.0496	122.199			21.9883	115.841			21.9758	82.984			22.0048	72.0988			22.0028	49.739			22.0241	32.723			21.9738	29.4925			21.983	25.026
	22.2748	142.007			22.3002	117.135			22.2382	116.084			22.2255	95.572			22.2549	65.817			22.2528	52.2119			22.2744	36.6364			22.2235	30.743			22.2328	26.7995
	22.5251	147.383			22.5508	117.629			22.488	120.081			22.4752	100.646			22.505	65.7594			22.5029	59.5638			22.5247	41.5398			22.4732	31.1734			22.4826	26.9543
	22.7753	164.162			22.8013	125.564			22.7379	129.13			22.7249	103.56			22.755	74.2822			22.7529	68.0875			22.775	49.7642			22.7229	29.9193			22.7324	25.725
	23.0256	143.857			23.0519	132.249			22.9878	130.765			22.9747	111.557			23.0051	76.5488			23.0029	69.2303			23.0252	47.2947			22.9726	33.1768			22.9822	30.0087
	23.2759	137.303			23.3025	127.046			23.2376	127.419			23.2244	116.065			23.2551	89.0047			23.2529	73.6876			23.2755	45.5507			23.2223	30.9947			23.232	31.5918
	23.5262	141.145			23.553	120.216			23.4875	133.645			23.4741	112.526			23.5052	87.7169			23.503	78.4522			23.5258	49.6736			23.472	32.8815			23.4818	30.9759
	23.7765	131.17			23.8036	125.045			23.7374	135.756			23.7238	96.341			23.7552	103.772			23.753	62.0288			23.7761	49.7731			23.7217	39.2697			23.7316	30.3259
	24.0267	142.665			24.0541	133.461			23.9872	128.026			23.9735	94.027			24.0053	93.8249			24.0031	75.425			24.0263	48.1571			23.9714	47.4845			23.9814	33.5363
	24.277	149.259			24.3047	123.192			24.2371	123.57			24.2233	104.565			24.2553	92.5574			24.2531	73.8623			24.2766	47.5914			24.2211	46.968			24.2312	39.0711
	24.5273	149.767			24.5553	118.086			24.487	145.074			24.473	101.292			24.5054	100.17			24.5031	86.0238			24.5269	52.238			24.4708	39.958			24.481	37.1687
	24.7776	141.243			24.8058	108.944			24.7368	133.515			24.7227	99.914			24.7554	85.2091			24.7531	77.7106			24.7772	63.821			24.7205	41.6289			24.7309	37.6226
	25.0279	152.048			25.0564	129.525			24.9867	113.801			24.9724	109.643			25.0055	86.9294			25.0032	86.15			25.0274	59.3737			24.9702	47.6142			24.9807	41.0282
	25.2781	147.259			25.307	126.292			25.2366	115.051			25.2222	125.276			25.2556	98.2287			25.2532	95.7856			25.2777	57.0557			25.2199	53.053			25.2305	42.2172
	25.5284	141.537			25.5575	120.784			25.4864	108.443			25.4719	123.865			25.5056	93.8784			25.5032	96.7959			25.528	62.9671			25.4696	63.7613			25.4803	45.4866
	25.7787	146.64			25.8081	132.696			25.7363	105.747			25.7216	111.402			25.7557	112.942			25.7533	101.961			25.7782	65.0064			25.7193	64.246			25.7301	48.5833
	26.029	150.815			26.0587	123.162			25.9862	102.114			25.9713	99.636			26.0057	112.455			26.0033	103.674			26.0285	74.1264			25.969	56.4217			25.9799	45.1539
	26.2792	155.082			26.3092	135.087			26.236	106.087			26.2211	104.006			26.2558	123.226			26.2533	100.525			26.2788	75.9359			26.2187	55.9555			26.2297	44.8646
	26.5295	152.696			26.5598	131.187			26.4859	115.516			26.4708	116.536			26.5058	118.306			26.5034	113.787			26.5291	70.1515			26.4684	62.9553			26.4795	53.8069
	26.7798	146.787			26.8103	120.514			26.7358	131.864			26.7205	116.344			26.7559	121.422			26.7534	110.338			26.7794	64.8973			26.7181	64.6414			26.7293	54.1713
	27.0301	141.638			27.0609	119.42			26.9856	132.949			26.9702	111.128			27.0059	116.349			27.0034	102.413			27.0296	81.6944			26.9678	63.9245			26.9791	49.8173
	27.2803	152.436			27.3115	129.041			27.2355	116.609			27.22	110.167			27.256	111.56			27.2535	109.351			27.2799	74.9231			27.2175	64.328			27.2289	49.1402
	27.5306	158.357			27.562	133.277			27.4854	114.081			27.4697	116.235			27.506	110.448			27.5035	114.83			27.5302	83.526			27.4672	68.1082			27.4787	56.8294
	27.7809	141.402			27.8126	124.658			27.7352	125.602			27.7194	100.235			27.7561	112.63			27.7535	103.289			27.7804	86.9336			27.7169	69.7606			27.7285	61.4539
	28.0312	158.958			28.0632	135.03			27.9851	127.846			27.9691	107.19			28.0062	113.446			28.0036	97.7592			28.0307	80.5925			27.9666	67.426			27.9783	61.3247
	28.2815	150.532			28.3137	149.635			28.235	118.9			28.2189	85.174			28.2562	99.3433			28.2536	106.52			28.281	79.8034			28.2163	68.4763			28.2281	65.6002
	28.5317	150.257			28.5643	123.679			28.4848	116.94			28.4686	98.971			28.5063	100.761			28.5036	114.582			28.5313	84.9826			28.466	76.8825			28.4779	71.0269
	28.782	139.188			28.8148	120.962			28.7347	118.544			28.7183	110.403			28.7563	104.3			28.7537	107.211			28.7815	81.773			28.7157	91.1383			28.7278	70.658
	29.0323	116.141			29.0654	127.791			28.9846	118.051			28.968	103.325			29.0064	115.388			29.0037	99.7108			29.0318	94.9617			28.9654	98.4086			28.9776	69.3084
	29.2826	134.474			29.316	128.674			29.2344	117.199			29.2178	97.26			29.2564	104.902			29.2537	93.7247			29.2821	104.076			29.2151	92.8614			29.2274	67.973
	29.5329	123.033			29.5665	119.37			29.4843	111.763			29.4675	95.098			29.5065	85.0427			29.5037	101.01			29.5324	97.1628			29.4648	88.5728			29.4772	76.6217
	29.7831	106.975			29.8171	126.449			29.7342	114.234			29.7172	108.617			29.7566	74.5307			29.7538	93.5454			29.7826	103.713			29.7145	83.5642			29.727	82.1689
	30.0334	104.47			30.0677	135.163			29.984	133.668			29.9669	108.835			30.0066	94.3308			30.0038	89.1937			30.0329	101.199			29.9642	84.3189			29.9768	83.4171
	30.2837	111.647			30.3182	123.547			30.2339	110.035			30.2167	112.395			30.2567	98.9886			30.2538	88.0267			30.2832	88.6757			30.2139	89.1971			30.2266	79.0202
	30.534	115.989			30.5688	139.941			30.4838	111.287			30.4664	101.658			30.5067	103.357			30.5039	99.8036			30.5335	86.9086			30.4636	96.4018			30.4764	82.8878
	30.7843	116.15			30.8194	136.577			30.7337	115.238			30.7161	94.969			30.7568	112.502			30.7539	93.5976			30.7837	92.2613			30.7133	104.482			30.7262	89.4061
	31.0345	124.575			31.0699	123.696			30.9835	114.176			30.9658	90.269			31.0068	107.113			31.0039	106.003			31.034	80.9058			30.963	96.6239			30.976	94.6668
	31.2848	135.269			31.3205	113.287			31.2334	134.813			31.2156	92.864			31.2569	99.9861			31.254	87.1022			31.2843	88.1998			31.2127	97.8403			31.2258	89.4076
	31.5351	128.989			31.571	108.732			31.4833	126.564			31.4653	100.893			31.5069	102.236			31.504	91.6574			31.5346	92.6197			31.4624	94.629			31.4756	82.7073
	31.7854	118.891			31.8216	114.44			31.7331	117.562			31.715	122.093			31.757	106.715			31.754	90.5002			31.7848	87.1654			31.7121	96.8972			31.7254	81.4576
	32.0356	131.06			32.0722	110.892			31.983	113.542			31.9647	101.918			32.007	105.367			32.0041	85.0949			32.0351	90.6849			31.9618	90.9327			31.9752	82.1576
	32.2859	134.114			32.3227	101.448			32.2328	97.0775			32.2144	104.23			32.2571	108.725			32.2541	91.1173			32.2854	91.5706			32.2115	90.6487			32.2251	88.9529
	32.5362	113.768			32.5733	102.875			32.4827	102.044			32.4642	108.277			32.5072	98.4715			32.5041	84.7541			32.5357	96.7823			32.4612	96.3332			32.4749	95.6904
	32.7865	114.702			32.8239	104.946			32.7326	98.0848			32.7139	96.818			32.7572	103.399			32.7542	88.8457			32.7859	81.8561			32.7109	100.474			32.7247	94.7102
	33.0368	142.165			33.0744	101.544			32.9825	106.084			32.9636	83.927			33.0073	114.395			33.0042	90.6078			33.0362	78.5001			32.9607	85.0951			32.9745	91.7776
	33.287	146.906			33.325	99.1668			33.2323	100.857			33.2133	96.658			33.2573	115.835			33.2542	86.5954			33.2865	89.2605			33.2103	85.9539			33.2243	79.978
	33.5373	160.124			33.5756	102.788			33.4822	111.344			33.4631	97.906			33.5074	106.91			33.5042	84.0663			33.5368	88.8451			33.4601	91.1508			33.4741	79.1788
	33.7876	159.638			33.8261	110.078			33.7321	105.812			33.7128	112.307			33.7574	78.3835			33.7543	84.718			33.787	93.4452			33.7097	95.4908			33.7239	83.4225
	34.0379	162.587			34.0767	109.994			33.9819	100.023			33.9625	112.25			34.0075	86.6497			34.0043	96.5079			34.0373	92.1842			33.9595	84.1336			33.9737	88.9768
	34.2882	183.612			34.3273	115.527			34.2318	105.476			34.2122	110.779			34.2575	88.3881			34.2544	91.4856			34.2876	79.0011			34.2092	78.8752			34.2235	81.7813
	34.5384	205.421			34.5778	106.443			34.4817	101.583			34.462	87.134			34.5076	103.509			34.5044	102.888			34.5378	83.5307			34.4589	76.9895			34.4733	75.0301
	34.7887	190.552			34.8284	96.9342			34.7315	113.627			34.7117	76.687			34.7576	100.283			34.7544	88.2851			34.7881	93.5865			34.7086	73.221			34.7231	82.2724
	35.039	162.842			35.0789	119.316			34.9814	98.3163			34.9614	81.62			35.0077	115.192			35.0044	89.892			35.0384	92.5569			34.9583	77.9792			34.9729	89.4021
	35.2893	166.562			35.3295	143.005			35.2313	84.0305			35.2112	80.65			35.2578	115.592			35.2545	83.2954			35.2887	87.6794			35.208	72.8833			35.2227	83.7064
	35.5395	179.185			35.5801	131.05			35.4811	102.381			35.4609	86.239			35.5078	99.7638			35.5045	90.7039			35.5389	85.6243			35.4577	78.7288			35.4725	72.9423
	35.7898	122.03			35.8306	137.66			35.731	104.472			35.7106	102.974			35.7579	104.197			35.7545	83.7189			35.7892	76.2828			35.7074	83.4119			35.7223	80.134
	36.0401	95.6611			36.0812	141.831			35.9808	148.154			35.9603	87.683			36.0079	112.779			36.0046	82.1235			36.0395	75.6932			35.9571	75.4833			35.9721	77.4732
	36.2904	79.8637			36.3318	137.881			36.2307	114.887			36.2101	92.686			36.258	87.9498			36.2546	71.2563			36.2898	73.1421			36.2068	80.9074			36.222	64.654
	36.5406	68.9047			36.5823	138.715			36.4806	104.954			36.4598	93.951			36.508	87.587			36.5046	82.0702			36.5401	74.4984			36.4565	84.4057			36.4718	72.9872
	36.7909	48.1746			36.8329	143.241			36.7305	96.3014			36.7095	100.277			36.7581	85.0531			36.7547	109.064			36.7903	70.4922			36.7062	71.523			36.7216	81.0208
	37.0412	30.2694			37.0835	156.186			36.9803	120.136			36.9592	85.798			37.0081	73.838			37.0047	93.9562			37.0406	82.3657			36.9559	79.9894			36.9714	82.8003
	37.2915	43.11			37.334	166.349			37.2302	100.47			37.2089	83.479			37.2582	84.4973			37.2547	83.6061			37.2909	77.9689			37.2056	84.1324			37.2212	75.9508
	37.5418	39.9785			37.5846	148.207			37.4801	118.014			37.4587	98.497			37.5083	83.595			37.5048	94.572			37.5412	75.7208			37.4553	80.3595			37.471	83.3989
	37.7921	26.9765			37.8351	134.657			37.7299	131.186			37.7084	95.192			37.7583	92.3365			37.7548	84.7933			37.7914	90.4526			37.705	78.5225			37.7208	91.9095
	38.0423	16.8965			38.0857	120.78			37.9798	121.416			37.9581	87.729			38.0084	101.647			38.0048	87.7808			38.0417	84.2164			37.9547	81.2577			37.9706	80.5914
	38.2926	19.6681			38.3363	100.116			38.2297	121.633			38.2078	78.133			38.2584	85.2239			38.2548	98.9722			38.292	83.1155			38.2044	73.2988			38.2204	74.6072
	38.5429	32.0553			38.5868	103.663			38.4795	132.466			38.4576	91.474			38.5085	95.795			38.5049	93.3575			38.5422	95.5863			38.4541	78.0907			38.4702	75.9457
	38.7932	22.1218			38.8374	85.0552			38.7294	132.774			38.7073	96.424			38.7585	87.9622			38.7549	90.2545			38.7925	82.083			38.7038	76.6433			38.72	71.8941
	39.0434	21.049			39.088	78.031			38.9793	123.633			38.957	93.93			39.0086	91.3318			39.005	115.323			39.0428	72.3066			38.9535	68.9859			38.9698	68.5828
	39.2937	15.8317			39.3385	67.1329			39.2291	129.518			39.2067	98.297			39.2586	105.82			39.255	110.933			39.2931	69.671			39.2032	72.3667			39.2196	71.7715
	39.544	9.29989			39.5891	63.5442			39.479	119.095			39.4565	116.184			39.5087	91.8587			39.505	82.279			39.5433	84.978			39.4529	80.8828			39.4694	77.9581
	39.7943	11.1323			39.8397	48.6852			39.7289	116.179			39.7062	95.512			39.7587	84.0652			39.755	87.0113			39.7936	89.2612			39.7026	77.8542			39.7193	76.0183
	40.0446	19.0383			40.0902	48.5278			39.9787	131.013			39.9559	90.734			40.0088	86.7404			40.0051	93.6204			40.0439	82.5622			39.9523	71.2447			39.9691	68.4039
	40.2948	8.57556			40.3408	52.0294			40.2286	146.146			40.2056	100.798			40.2589	103.389			40.2551	66.4147			40.2942	88.5997			40.202	72.5968			40.2189	82.0617
	40.5451	2.60937			40.5914	37.9416			40.4785	123.081			40.4554	78.435			40.5089	104.107			40.5051	71.3978			40.5444	79.6033			40.4517	69.6128			40.4687	84.3262
	40.7954	-4.58401			40.8419	35.1589			40.7283	90.4011			40.7051	81.181			40.759	96.273			40.7552	80.6412			40.7947	82.1034			40.7014	74.9191			40.7185	71.4172
	41.0457	-5.12593			41.0925	34.2249			40.9782	88.4262			40.9548	100.472			41.009	75.9953			41.0052	81.688			41.045	79.1046			40.9511	62.7689			40.9683	65.1612
	41.2959	-6.19634			41.343	19.1586			41.2281	72.6891			41.2045	118.49			41.2591	58.9131			41.2552	62.9055			41.2953	69.1137			41.2008	65.7554			41.2181	68.8162
	41.5462	-3.45318			41.5936	22.8258			41.4779	64.7656			41.4543	140.208			41.5091	90.2202			41.5053	69.6974			41.5455	80.6379			41.4505	68.064			41.4679	80.6765
	41.7965	-5.49143			41.8442	32.8882			41.7278	70.1799			41.704	126.002			41.7592	109.123			41.7553	86.407			41.7958	86.0245			41.7002	70.9085			41.7177	77.7792
	42.0468	0.01967			42.0947	15.0777			41.9777	43.3477			41.9537	121.882			42.0093	94.8433			42.0053	97.1523			42.0461	91.0556			41.9499	72.4429			41.9675	82.1178
	42.2971	8.25291			42.3453	11.5225			42.2275	30.7577			42.2034	135.19			42.2593	83.0436			42.2554	86.549			42.2964	83.3781			42.1996	79.1291			42.2173	85.9787
	42.5473	7.73172			42.5959	18.9692			42.4774	40.5224			42.4532	118.307			42.5094	89.9915			42.5054	87.9408			42.5466	75.566			42.4493	80.5024			42.4671	79.1212
	42.7976	-3.43159			42.8464	17.4362			42.7273	56.3453			42.7029	106.863			42.7594	98.7947			42.7554	69.8023			42.7969	73.5284			42.699	70.1824			42.7169	76.2383
	43.0479	-6.05357			43.097	18.7333			42.9771	52.7178			42.9526	106.466			43.0095	92.0319			43.0055	88.4871			43.0472	81.6752			42.9487	73.4066			42.9667	74.0851
	43.2982	-2.2357			43.3476	13.1176			43.227	29.08			43.2023	115.47			43.2595	80.7727			43.2555	72.3035			43.2975	69.5508			43.1984	70.5393			43.2165	72.3095
	43.5485	0.96323			43.5981	5.01841			43.4769	5.41622			43.452	134.738			43.5096	73.9939			43.5055	79.6973			43.5477	75.9405			43.4481	71.407			43.4663	80.1983
	43.7987	8.90166			43.8487	0.38035			43.7267	26.5905			43.7018	108.73			43.7596	85.2536			43.7555	79.0316			43.798	79.8178			43.6978	80.6916			43.7161	71.1071
	44.049	-7.62659			44.0992	3.98391			43.9766	27.0025			43.9515	87.361			44.0097	105.237			44.0056	80.5574			44.0483	69.5671			43.9475	77.6184			43.966	66.9934
	44.2993	-0.82791			44.3498	-1.96493			44.2265	17.3911			44.2012	97.462			44.2597	103.397			44.2556	80.9438			44.2985	68.4256			44.1972	61.5739			44.2158	66.6598
	44.5496	19.7876			44.6004	3.16065			44.4763	10.6862			44.4509	81.535			44.5098	101.771			44.5057	73.4805			44.5488	72.5551			44.4469	82.4741			44.4656	68.9701
	44.7998	3.30814			44.8509	7.57526			44.7262	14.7533			44.7007	80.473			44.7599	88.9592			44.7557	78.3754			44.7991	64.9618			44.6966	74.5624			44.7154	63.4246
	45.0501	-0.52596			45.1015	-1.83695			44.9761	11.4349			44.9504	56.541			45.0099	104.591			45.0057	111.15			45.0494	74.1431			44.9463	71.1316			44.9652	70.2865
	45.3004	6.31325			45.3521	3.73892			45.2259	19.2324			45.2001	48.538			45.26	109.941			45.2557	96.7852			45.2996	77.2456			45.196	71.3105			45.215	87.1429
	45.5507	10.5076			45.6026	13.1725			45.4758	17.3931			45.4498	54.954			45.51	143.46			45.5058	105.964			45.5499	69.2557			45.4457	60.7089			45.4648	81.0021
	45.801	-0.54221			45.8532	-3.22606			45.7257	16.2062			45.6996	52.395			45.7601	143.295			45.7558	100.042			45.8002	65.6927			45.6954	58.2105			45.7146	69.7072
	46.0512	-8.08019			46.1038	-0.63252			45.9755	11.1347			45.9493	45.589			46.0101	138.965			46.0058	87.7721			46.0505	79.5609			45.9451	61.8784			45.9644	67.5327
	46.3015	0.69887			46.3543	-11.3305			46.2254	9.41982			46.199	23.67			46.2602	111.931			46.2559	118.997			46.3008	65.2064			46.1949	58.6802			46.2142	74.4477
	46.5518	-7.39099			46.6049	-5.18476			46.4753	-8.39051			46.4487	21.557			46.5102	113.149			46.5059	101.791			46.551	59.4363			46.4445	71.4024			46.464	70.4421
	46.8021	-17.5879			46.8554	3.08741			46.7251	7.01206			46.6985	33.624			46.7603	122.03			46.7559	93.504			46.8013	60.3796			46.6942	86.078			46.7138	56.8164
	47.0523	0.68759			47.106	-0.84302			46.975	13.1777			46.9482	23.674			47.0104	105.733			47.006	91.977			47.0516	64.7113			46.944	90.0613			46.9636	63.3029
	47.3026	-10.4358			47.3566	-2.98683			47.2249	2.11691			47.1979	17.648			47.2604	104.187			47.256	102.045			47.3018	56.8999			47.1937	83.5211			47.2135	67.5111
	47.5529	-14.5825			47.6071	2.09437			47.4747	9.49987			47.4477	20.533			47.5105	93.1483			47.506	109.417			47.5521	68.6643			47.4434	84.8232			47.4633	73.0004
	47.8032	7.78782			47.8577	-5.89167			47.7246	12.2832			47.6974	12.307			47.7605	76.2327			47.7561	114.796			47.8024	71.4109			47.6931	67.1912			47.7131	66.5329
	48.0535	-1.36657			48.1083	-3.54567			47.9745	4.5678			47.9471	24.101			48.0106	80.5963			48.0061	118.737			48.0527	64.5804			47.9428	60.9391			47.9629	54.0701
	48.3037	-5.15434			48.3588	-3.56115			48.2243	6.55454			48.1968	17.546			48.2606	56.5195			48.2561	110.481			48.3029	68.6827			48.1925	49.6337			48.2127	53.6134
	48.554	-11.4289			48.6094	1.45037			48.4742	11.196			48.4465	10.09			48.5107	44.1567			48.5062	104.029			48.5532	84.2468			48.4422	58.1214			48.4625	52.4634
	48.8043	-10.5522			48.86	12.2523			48.7241	6.95535			48.6963	11.908			48.7607	84.9308			48.7562	108.05			48.8035	83.8606			48.6919	63.6168			48.7123	67.8136
	49.0546	-7.46293			49.1105	-7.05836			48.9739	-0.33498			48.946	20.93			49.0108	76.0126			49.0062	99.9358			49.0538	89.5375			48.9416	57.6181			48.9621	60.4033
	49.3049	-2.07154			49.3611	-4.68511			49.2238	15.6071			49.1957	34.019			49.2608	26.1627			49.2563	88.1915			49.304	82.5923			49.1913	68.1203			49.2119	69.067
	49.5551	-0.53764			49.6117	-5.69004			49.4737	16.0204			49.4454	16.019			49.5109	37.0555			49.5063	70.5933			49.5543	67.2811			49.441	69.9641			49.4617	70.855
	49.8054	4.48213			49.8622	-7.60898			49.7235	3.35194			49.6952	15.552			49.761	45.7451			49.7563	87.8181			49.8046	77.3031			49.6907	59.1786			49.7115	56.069
	50.0557	1.45665			50.1128	1.50325			49.9734	-10.6078			49.9449	10.742			50.011	32.7071			50.0063	82.0741			50.0549	86.9933			49.9404	53.1497			49.9613	62.6888
	50.306	-11.1124			50.3633	1.59694			50.2233	-7.42707			50.1946	1.22			50.2611	20.695			50.2564	70.0601			50.3051	104.375			50.1901	59.912			50.2111	71.9683
	50.5562	-9.39069			50.6139	-2.64379			50.4731	9.41832			50.4443	-2.75			50.5111	29.9737			50.5064	60.8245			50.5554	106.602			50.4398	67.9427			50.4609	64.7099
	50.8065	-3.19297			50.8645	6.25864			50.723	10.6913			50.6941	8.445			50.7612	12.1506			50.7564	41.4848			50.8057	81.3782			50.6895	67.5516			50.7107	57.1525
	51.0568	0.85091			51.115	-2.14505			50.9729	-3.48439			50.9438	19.9			51.0112	20.44			51.0065	24.4662			51.056	95.4778			50.9392	63.9518			50.9605	58.6818
	51.3071	-0.48106			51.3656	1.82543			51.2227	-6.4501			51.1935	20.258			51.2613	21.8772			51.2565	39.9901			51.3062	103.695			51.1889	53.4355			51.2103	55.5786
	51.5574	-7.91615			51.6162	-5.31471			51.4726	8.54294			51.4432	12.393			51.5113	0.01844			51.5065	44.4375			51.5565	110.603			51.4386	56.6944			51.4602	58.1771
	51.8076	-2.78946			51.8667	-1.4278			51.7225	2.66678			51.693	2.104			51.7614	12.0086			51.7566	31.8868			51.8068	114.168			51.6883	54.2357			51.71	60.3619
	52.0579	0.00484			52.1173	6.78933			51.9723	-8.26861			51.9427	6.683			52.0115	16.2785			52.0066	32.7204			52.0571	113.967			51.938	48.6325			51.9598	69.6418
	52.3082	-17.1053			52.3679	-2.56516			52.2222	-7.95098			52.1924	5.597			52.2615	9.89383			52.2566	12.7305			52.3073	113.303			52.1877	66.4727			52.2096	72.9593
	52.5585	-5.56291			52.6184	-9.31849			52.4721	-3.0472			52.4421	11.395			52.5116	2.70996			52.5067	13.12			52.5576	109.736			52.4374	73.8995			52.4594	65.8232
	52.8088	0.065			52.869	-3.22245			52.7219	1.20943			52.6919	8.27			52.7616	23.2067			52.7567	17.5533			52.8079	110.418			52.6871	67.6389			52.7092	52.7108
	53.059	-4.55035			53.1195	12.9553			52.9718	-7.51444			52.9416	-2.871			53.0117	22.6078			53.0067	23.5746			53.0581	103.109			52.9368	65.3135			52.959	54.9618
	53.3093	-10.0497			53.3701	23.6697			53.2217	4.85756			53.1913	3.133			53.2617	9.54581			53.2568	10.8508			53.3084	89.0494			53.1865	85.4798			53.2088	69.5815
	53.5596	-5.50316			53.6207	5.08985			53.4716	-0.19625			53.441	-1.194			53.5118	1.89329			53.5068	22.2546			53.5587	99.7827			53.4362	94.5267			53.4586	66.5944
	53.8099	-1.49634			53.8712	-7.47439			53.7214	-6.45784			53.6908	1.674			53.7618	11.0701			53.7568	36.9397			53.809	100.25			53.6859	91.1921			53.7084	53.4212
	54.0602	1.89069			54.1218	-10.1325			53.9713	-6.65609			53.9405	7.293			54.0119	21.2554			54.0069	12.47			54.0592	76.9088			53.9356	96.8339			53.9582	70.8032
	54.3104	-7.68681			54.3724	-2.6847			54.2212	-0.01551			54.1902	-5.867			54.2619	14.708			54.2569	8.34233			54.3095	90.8786			54.1853	109.097			54.208	84.7109
	54.5607	3.86563			54.6229	7.44556			54.471	-1.87198			54.4399	5.048			54.512	17.577			54.5069	5.14863			54.5598	92.1552			54.435	84.6268			54.4578	67.2615
	54.811	-1.22948			54.8735	0.91511			54.7209	4.97973			54.6897	1.039			54.7621	12.2343			54.757	21.5723			54.8101	52.4488			54.6847	92.9512			54.7077	74.1649
	55.0613	-5.12891			55.1241	-3.50435			54.9708	2.30304			54.9394	11.824			55.0121	4.00831			55.007	25.6119			55.0603	54.8892			54.9344	98.426			54.9575	84.033
	55.3115	0.00747			55.3746	-0.57055			55.2206	-0.97453			55.1891	10.983			55.2622	11.0746			55.257	12.1531			55.3106	72.0908			55.1841	95.2446			55.2073	89.3974
	55.5618	7.13675			55.6252	-8.34083			55.4705	5.25708			55.4388	8.464			55.5122	6.73494			55.507	13.2317			55.5609	72.7308			55.4338	108.922			55.4571	84.0686
	55.8121	8.9897			55.8758	-7.85463			55.7204	0.32674			55.6885	10.601			55.7623	-2.29533			55.7571	12.0297			55.8112	63.1503			55.6835	93.2516			55.7069	80.1213
	56.0624	-12.6955			56.1263	-12.4243			55.9702	8.53825			55.9383	-0.556			56.0123	13.8416			56.0071	-1.24804			56.0615	47.2809			55.9332	93.3992			55.9567	84.9103
	56.3126	-0.88755			56.3769	-6.70296			56.2201	0.33873			56.188	-2.701			56.2624	-6.88948			56.2571	17.4516			56.3117	34.8039			56.1829	83.4439			56.2065	80.3406
	56.5629	6.24867			56.6275	-8.10334			56.4699	6.00104			56.4377	-11.406			56.5124	7.54009			56.5072	14.5451			56.562	38.3542			56.4326	99.7684			56.4563	74.8838
	56.8132	-0.84284			56.878	-7.13898			56.7198	-0.56422			56.6874	2.01			56.7625	9.34961			56.7572	17.2245			56.8123	26.0791			56.6823	82.1312			56.7061	84.5708
	57.0635	11.2008			57.1286	-4.11383			56.9697	-12.8092			56.9372	-3.053			57.0125	-8.88495			57.0072	7.98245			57.0625	26.6244			56.932	79.5989			56.9559	97.1185
	57.3138	10.2452			57.3791	-4.17627			57.2195	-9.64844			57.1869	5.559			57.2626	11.1987			57.2573	5.80392			57.3128	21.5726			57.1817	97.1154			57.2057	84.0258
	57.564	-2.45573			57.6297	-4.00144			57.4694	-6.80539			57.4366	10.968			57.5127	-1.96154			57.5073	16.275			57.5631	36.1117			57.4314	97.6625			57.4555	85.8466
	57.8143	0.95552			57.8803	12.034			57.7193	-4.68116			57.6863	3.358			57.7627	-3.74867			57.7573	15.6195			57.8134	24.6519			57.6811	85.5374			57.7053	99.1189
	58.0646	-5.89881			58.1308	16.3978			57.9691	0.16622			57.9361	12.491			58.0128	3.28167			58.0074	4.31281			58.0636	13.1467			57.9308	79.4305			57.9551	106.051
	58.3149	-1.55092			58.3814	1.91867			58.219	1.98875			58.1858	8.927			58.2628	12.9927			58.2574	4.25497			58.3139	14.7657			58.1805	67.5642			58.2049	103.839
	58.5652	-5.3791			58.632	-8.40964			58.4689	5.10787			58.4355	-9.541			58.5129	5.68711			58.5074	11.386			58.5642	20.3723			58.4302	74.7922			58.4547	105.051
	58.8154	2.07456			58.8825	-0.44022			58.7188	-9.35097			58.6853	-3.691			58.7629	6.0938			58.7575	-4.67806			58.8145	3.66159			58.6799	69.9889			58.7045	106.094
	59.0657	-7.55796			59.1331	1.54351			58.9686	-1.50616			58.935	-3.602			59.013	1.34733			59.0075	-4.14195			59.0647	15.5875			58.9296	44.9985			58.9544	88.234
	59.316	6.14813			59.3837	8.46264			59.2185	9.35007			59.1847	5.479			59.263	-12.4123			59.2575	0.0381			59.315	14.8078			59.1793	37.3046			59.2042	94.7877
	59.5663	2.964			59.6342	4.99555			59.4684	15.5492			59.4344	-3.118			59.5131	-3.75291			59.5076	9.90227			59.5653	6.03013			59.429	26.299			59.454	99.1223
	59.8165	-0.79855			59.8848	-2.7438			59.7182	4.31443			59.6841	12.016			59.7632	-17.4701			59.7576	-1.59798			59.8156	3.60218			59.6788	29.0064			59.7038	85.1377
	60.0668	-0.75096			60.1353	-5.93488			59.9681	-7.93563			59.9339	-1.14			60.0132	-5.69616			60.0076	0.84135			60.0658	10.5974			59.9284	28.1158			59.9536	86.265
	60.3171	11.9941			60.3859	-10.9223			60.218	-5.10361			60.1836	-13.323			60.2633	-9.53541			60.2576	-2.80131			60.3161	17.0635			60.1782	26.3881			60.2034	64.8405
	60.5674	2.52191			60.6365	-7.87676			60.4678	-8.77053			60.4333	-12.606			60.5133	-14.5369			60.5077	11.5327			60.5664	11.2912			60.4279	34.5024			60.4532	53.6126
	60.8177	-5.98509			60.887	-7.67059			60.7177	-13.0053			60.683	5.32			60.7634	-15.4754			60.7577	16.0353			60.8167	6.80616			60.6776	25.7263			60.703	59.6432
	61.0679	2.6394			61.1376	-15.5381			60.9676	-11.8107			60.9328	9.66			61.0134	0.50175			61.0077	10.4191			61.0669	16.7209			60.9273	17.7403			60.9528	57.9375
	61.3182	-7.67343			61.3882	5.66486			61.2174	-1.29509			61.1825	-1.691			61.2635	7.19535			61.2578	15.2433			61.3172	13.1505			61.177	7.46479			61.2026	62.2882
	61.5685	-12.9496			61.6387	0.72438			61.4673	0.90465			61.4322	-6.923			61.5135	-2.67713			61.5078	1.48665			61.5675	16.7085			61.4267	18.8547			61.4524	42.0812
	61.8188	-4.23713			61.8893	-11.3539			61.7172	-6.91167			61.6819	-12.384			61.7636	3.62442			61.7578	-1.12749			61.8177	18.3001			61.6764	19.686			61.7022	35.3744
	62.0691	-1.81207			62.1399	1.36083			61.967	-15.9399			61.9317	-14.652			62.0136	5.93039			62.0079	-4.83051			62.068	11.6804			61.9261	12.7133			61.952	41.8583
	62.3193	14.6644			62.3904	5.07994			62.2169	-7.89164			62.1814	-8.914			62.2637	5.74759			62.2579	0.70834			62.3183	6.09939			62.1758	11.7132			62.2018	39.5121
	62.5696	1.26195			62.641	0.54898			62.4668	-0.15769			62.4311	7.417			62.5138	-2.5708			62.5079	2.19788			62.5686	13.5325			62.4255	17.2014			62.4517	29.0287
	62.8199	3.30993			62.8916	-1.18716			62.7166	6.1154			62.6808	4.522			62.7638	-9.53849			62.758	-7.62449			62.8188	11.6873			62.6752	12.5323			62.7015	16.659
	63.0702	10.4618			63.1421	-4.10366			62.9665	10.3953			62.9306	9.305			63.0139	-0.79813			63.008	-0.64783			63.0691	6.2642			62.9249	15.3655			62.9513	21.1531
	63.3205	5.1337			63.3927	0.39836			63.2164	1.09933			63.1803	36.883			63.2639	-10.3623			63.258	-1.52766			63.3194	1.81194			63.1746	11.2438			63.2011	16.5794
	63.5707	4.67146			63.6432	6.77953			63.4662	-7.94255			63.43	-1.278			63.514	-8.69096			63.5081	3.72884			63.5697	1.77008			63.4243	13.8321			63.4509	17.0131
	63.821	4.93143			63.8938	11.9342			63.7161	-13.4393			63.6797	1.136			63.764	-16.3178			63.7581	7.96512			63.8199	-2.61824			63.674	12.6813			63.7007	20.4782
	64.0713	1.88371			64.1444	-2.53533			63.966	-6.93008			63.9295	-10.944			64.0141	-11.8097			64.0081	6.59742			64.0702	-4.93909			63.9237	9.71542			63.9505	12.9339
	64.3216	-1.76138			64.3949	-6.58338			64.2158	7.75709			64.1792	-15.455			64.2641	10.7893			64.2582	5.34318			64.3205	0.76718			64.1734	15.0642			64.2003	20.2277
	64.5718	-5.39319			64.6455	-4.59785			64.4657	-4.03058			64.4289	1.69			64.5142	16.9023			64.5082	-4.02198			64.5708	3.06624			64.4231	1.95365			64.4501	11.5115
	64.8221	-2.12211			64.8961	-3.3848			64.7156	0.2869			64.6786	-7.393			64.7643	19.8961			64.7582	-8.16757			64.821	0.53047			64.6728	-0.55181			64.6999	11.2641
	65.0724	-4.89043			65.1466	-8.12132			64.9654	-5.12132			64.9284	-12.802			65.0143	1.39226			65.0083	-10.7427			65.0713	-0.30679			64.9225	8.62122			64.9497	16.1655
	65.3227	-1.56544			65.3972	-5.74545			65.2153	-5.74545			65.1781	-8.656			65.2644	4.77762			65.2583	14.0932			65.3216	-3.85669			65.1722	14.9552			65.1995	18.3284
	65.573	-4.32236			65.6478	-4.02722			65.4652	-4.02722			65.4278	-8.907			65.5144	-8.94633			65.5083	-11.402			65.5719	6.22813			65.4219	2.1507			65.4493	19.4402
	65.8232	-1.18724			65.8983	7.04923			65.715	7.04923			65.6775	-6.013			65.7645	-2.52169			65.7583	0.71881			65.8221	1.06299			65.6716	1.73878			65.6991	13.4889
	66.0735	-3.91957			66.1489	5.48572			65.9649	5.48572			65.9273	-5.207			66.0145	-1.25047			66.0084	15.1468			66.0724	2.47609			65.9213	3.22903			65.9489	13.6059
	66.3238	-0.70738			66.3994	-1.1986			66.2148	-1.1986			66.177	4.507			66.2646	-18.3594			66.2584	-0.96208			66.3227	5.21607			66.171	6.57207			66.1988	15.0044
	66.5741	-3.48294			66.65	-8.82839			66.4646	-8.82839			66.4267	9.569			66.5146	-2.32316			66.5084	1.31451			66.573	-3.3379			66.4207	10.9418			66.4486	17.283
	66.8243	-7.55375			66.9006	-9.15006			66.7145	-9.15006			66.6764	28.648			66.7647	10.7078			66.7585	5.43487			66.8232	-2.53595			66.6704	14.191			66.6984	9.90194
	67.0746	-4.49195			67.1511	-3.28451			66.9644	-3.28451			66.9262	10.724			67.0148	14.7928			67.0085	0.99085			67.0735	-7.14681			66.9201	4.11036			66.9482	4.35961
	67.3249	-3.56494			67.4017	-4.39618			67.2142	-4.39618			67.1759	5.239			67.2648	17.3565			67.2585	10.5594			67.3238	-2.93006			67.1698	2.14394			67.198	10.6955
	67.5752	-0.05436			67.6523	7.90119			67.4641	7.90119			67.4256	-0.653			67.5149	3.65623			67.5086	-0.78999			67.5741	11.9849			67.4195	12.6503			67.4478	9.13861
	67.8255	11.9073			67.9028	0.66479			67.714	0.66479			67.6753	13.679			67.7649	-11.8769			67.7586	2.65687			67.8243	4.31369			67.6692	6.92258			67.6976	10.3963
	68.0757	-1.23722			68.1534	5.39308			67.9638	5.39308			67.925	7.819			68.015	-1.20316			68.0086	18.1505			68.0746	9.49616			67.9189	9.78389			67.9474	4.38043
	68.326	1.18372			68.4039	5.15341			68.2137	5.15341			68.1748	-12.251			68.265	-19.5376			68.2587	0.93398			68.3249	6.7221			68.1686	9.555			68.1972	6.21411
	68.5763	1.3282			68.6545	-2.89547			68.4636	-2.89547			68.4245	-3.491			68.5151	2.79451			68.5087	23.4595			68.5752	9.79706			68.4183	1.53203			68.447	6.69358
	68.8266	-5.96498			68.9051	4.64243			68.7134	4.64243			68.6742	9.963			68.7651	5.77141			68.7587	18.2635			68.8254	-2.17889			68.668	2.98208			68.6968	5.5388
	69.0768	-6.05724			69.1556	-4.81745			68.9633	-4.81745			68.924	2.475			69.0152	8.86549			69.0088	-1.43318			69.0757	-7.77387			68.9177	-4.0839			68.9466	10.0387
	69.3271	5.44969			69.4062	2.62067			69.2132	2.62067			69.1737	12.903			69.2652	3.10417			69.2588	-0.24336			69.326	-3.01225			69.1674	-1.88126			69.1964	5.75907
	69.5774	2.94624			69.6568	0.96831			69.463	0.96831			69.4234	-6.104			69.5153	2.51682			69.5088	1.67601			69.5763	8.57792			69.4171	3.62817			69.4462	5.52215
	69.8277	-1.27113			69.9073	11.8085			69.7129	11.8085			69.6731	3.401			69.7653	-20.2923			69.7588	-14.5649			69.8265	-4.63705			69.6668	1.89764			69.696	2.38103
	70.078	-5.33232			70.1579	6.77953			69.9628	6.77953			69.9228	32.316			70.0154	8.12221			70.0089	-4.8234			70.0768	-7.40106			69.9165	10.4098			69.9458	8.01257
	70.3282	6.47987			70.4085	1.93418			70.2126	1.93418			70.1726	6.918			70.2655	-2.04043			70.2589	-1.34179			70.3271	-3.54757			70.1662	6.11987			70.1957	9.45434
	70.5785	-0.01678			70.659	-2.53533			70.4625	-2.53533			70.4223	-8.472			70.5155	-9.22939			70.5089	5.75741			70.5774	-3.57554			70.4159	3.90851			70.4455	2.03404
	70.8288	3.33041			70.9096	-6.58338			70.7124	-6.58338			70.672	4.126			70.7656	-3.10119			70.759	-12.8553			70.8276	3.40244			70.6656	-2.87135			70.6953	-0.49546
	71.0791	-3.78315			71.1602	-4.59785			70.9622	-4.59785			70.9217	6.896			71.0156	-4.1412			71.009	-6.33366			71.0779	3.44902			70.9153	2.93659			70.9451	-0.60775
	71.3294	-0.6431			71.4107	-3.3848			71.2121	-3.3848			71.1715	4.324			71.2657	-7.2162			71.259	-9.92209			71.3282	2.08226			71.165	1.90207			71.1949	7.33896
	71.5796	-3.81352			71.6613	-8.12132			71.462	-8.12132			71.4212	-6.457			71.5157	6.6635			71.5091	3.77134			71.5785	-3.31838			71.4147	-3.6642			71.4447	1.83772
	71.8299	-4.18487			71.9119	-5.74545			71.7118	-5.74545			71.6709	-5.386			71.7658	-5.67398			71.7591	7.69026			71.8287	-4.62105			71.6644	-0.23987			71.6945	-0.65257
	72.0802	-0.22916			72.1624	-4.02722			71.9617	-4.02722			71.9206	-8.198			72.0159	-8.28496			72.0091	-4.15934			72.079	-1.12451			71.9141	3.00242			71.9443	5.1899
	72.3305	4.74743			72.413	7.04923			72.2116	7.04923			72.1704	-16.994			72.2659	10.087			72.2592	2.9957			72.3293	5.05775			72.1638	5.7536			72.1941	0.68969
	72.5807	1.66784			72.6635	5.48572			72.4614	5.48572			72.4201	-3.507			72.516	-1.92709			72.5092	9.4766			72.5795	7.59582			72.4136	0.93239			72.4439	2.57232
	72.831	1.58842			72.9141	-1.1986			72.7113	-1.1986			72.6698	9.582			72.766	-8.77261			72.7592	-8.27081			72.8298	3.39822			72.6633	2.69881			72.6937	6.99942
	73.0813	5.08604			73.1647	-8.82839			72.9612	-5.82839			72.9195	-0.947			73.0161	-14.1773			73.0093	-7.12707			73.0801	2.16614			72.9129	4.51679			72.9435	5.45163
	73.3316	-2.60953			73.4152	-9.15006			73.211	3.415			73.1693	18.752			73.2661	-20.5589			73.2593	-8.59246			73.3304	-5.74212			73.1626	4.28959			73.1933	1.63398
	73.5819	1.33664			73.6658	-3.28451			73.4609	-3.28451			73.419	8.832			73.5162	-6.11187			73.5093	-10.0782			73.5807	3.70916			73.4124	3.56838			73.4431	-1.40916
	73.8321	5.76897			73.9164	-4.39618			73.7108	4.39618			73.6687	-5.305			73.7662	-14.495			73.7594	13.7499			73.8309	-1.61812			73.6621	5.70534			73.6929	3.62268
	74.0824	1.6668			74.1669	7.90119			73.9606	3.90119			73.9184	8.556			74.0163	-6.08117			74.0094	10.5265			74.0812	7.96983			73.9118	-2.15284			73.9428	8.5038
	74.3327	-2.52003			74.4175	0.01186			74.2105	0.01186			74.1682	26.138			74.2663	-16.5116			74.2594	-2.3523			74.3315	5.50791			74.1615	-0.95416			74.1926	2.19832
	74.583	1.43495			74.668	0.0121			74.4604	0.0121			74.4179	-6.272			74.5164	-7.43394			74.5095	10.3142			74.5817	-0.389			74.4112	-4.66116			74.4424	6.21602
	74.8333	-2.54319			74.9186	0.01235			74.7103	0.01235			74.6676	2.925			74.7665	-0.00297			74.7595	-9.56874			74.832	0.62018			74.6609	-6.75899			74.6922	0.35267
	75.0835	-2.82334			75.1692	0.01258			74.9601	0.01258			74.9173	8.824			75.0165	-0.00289			75.0095	-9.64778			75.0823	2.56352			74.9106	-3.03418			74.942	2.25298
	75.3338	-2.73421			75.4197	1.36083			75.21	1.36083			75.1671	2.37			75.2666	-0.00273			75.2596	-7.52127			75.3326	1.99477			75.1603	0.44904			75.1918	3.13529
	75.5841	1.76158			75.6703	5.07994			75.4599	-5.07994			75.4168	-10.801			75.5166	-1.25047			75.5096	-11.0855			75.5828	-0.83086			75.41	-1.03426			75.4416	6.06531
	75.8344	-2.17576			75.9209	0.54898			75.7097	0.54898			75.6665	-9.657			75.7667	-1.35941			75.7596	-3.21688			75.8331	5.87522			75.6597	3.5818			75.6914	6.91838
	76.0846	-2.62175			76.1714	-1.18716			75.9596	-1.18716			75.9162	-7.821			76.0167	-2.32316			76.0096	-9.59171			76.0834	11.8156			75.9094	7.25301			75.9412	1.92564
	76.3349	-2.59996			76.422	-4.10366			76.2095	-4.10366			76.166	16.283			76.2668	0.70781			76.2597	7.17926			76.3337	-4.93564			76.1591	1.43272			76.191	1.72904
	76.5852	-2.59436			76.6726	0.01392			76.4593	0.01392			76.4157	-4.759			76.5168	14.7928			76.5097	6.5784			76.5839	-8.08695			76.4088	-5.68701			76.4408	-6.04909
	76.8355	-2.58203			76.9231	0.01412			76.7092	0.01412			76.6654	10.786			76.7669	17.3565			76.7597	5.46409			76.8342	-3.11577			76.6585	-5.91417			76.6906	-7.407
	77.0858	-2.56112			77.1737	0.0143			76.9591	0.0143			76.9151	11.315			77.0169	3.65623			77.0098	8.85821			77.0845	-7.72952			76.9082	-2.93689			76.9404	-2.01886
	77.336	-2.55268			77.4243	0.01447			77.2089	8.01447			77.1649	5.302			77.267	-11.8769			77.2598	13.1671			77.3348	-8.84148			77.1579	-3.55148			77.1902	5.22544
	77.5863	6.34928			77.6748	0.01462			77.4588	0.01462			77.4146	-1.545			77.5171	-1.20316			77.5098	8.39999			77.585	-6.38906			77.4076	-4.7006			77.44	6.761
	77.8366	-1.3359			77.9254	0.01475			77.7087	9.01475			77.6643	11.508			77.7671	-19.5376			77.7599	8.87673			77.8353	0.35133			77.6573	-3.26033			77.6899	-4.15204
	78.0869	6.90236			78.176	1.36083			77.9585	1.36083			77.914	-9.787			78.0172	12.7945			78.0099	-5.13144			78.0856	7.58644			77.907	-0.01383			77.9397	-3.74528
	78.3372	2.56871			78.4265	5.07994			78.2084	5.07994			78.1637	1.199			78.2672	5.77141			78.2599	-1.15376			78.3359	5.98725			78.1567	1.95244			78.1895	-4.76874
	78.5874	-2.21298			78.6771	0.54898			78.4583	0.54898			78.4135	16.389			78.5173	8.86549			78.51	1.12469			78.5861	5.72228			78.4064	0.92201			78.4393	-3.89878
	78.8377	-2.45119			78.9276	-1.18716			78.7081	-1.18716			78.6632	28.484			78.7673	3.10417			78.76	8.55921			78.8364	-3.1886			78.6561	6.07394			78.6891	2.4221
	79.088	-2.45298			79.1782	-4.10366			78.958	2.10366			78.9129	1.763			79.0174	2.51682			79.01	13.5261			79.0867	-9.75491			78.9058	9.35209			78.9389	-3.41583
	79.3383	-2.4413			79.4288	0.01533			79.2078	-7.01533			79.1626	5.701			79.2674	-0.29226			79.2601	10.5907			79.337	-8.76545			79.1555	0.42243			79.1887	-3.83483
	79.5885	-2.37623			79.6793	1.36083			79.4577	1.36083			79.4124	4.123			79.5175	8.12221			79.5101	-7.34419			79.5872	-4.66427			79.4052	-2.56295			79.4385	-1.15376
	79.8388	2.51908			79.9299	5.07994			79.7076	3.07994			79.6621	-14.947			79.7676	-2.04043			79.7601	0.62412			79.8375	-3.52662			79.6549	-10.7363			79.6883	1.12469
	80.0891	2.76945			80.1805	0.54898			79.9574	0.54898			79.9118	-6.005			80.0176	-9.22939			80.0101	6.66943			80.0878	-7.8245			79.9046	4.81438			79.9381	2.41592
	80.3394	-2.09281			80.431	-1.18716			80.2073	-1.18716			80.1616	-0.005			80.2677	-3.10119			80.2602	3.57141			80.338	-1.98134			80.1543	3.10824			80.1879	3.52613
	80.5897	-2.31314			80.6816	-4.10366			80.4572	-3.10366			80.4113	5.005			80.5177	-4.1412			80.5102	8.74739			80.5883	3.30754			80.404	-7.66967			80.4377	1.88907
	80.8399	-2.30295			80.9321	0.0155			80.707	0.0155			80.661	14.005			80.7678	-1.25047			80.7602	-6.36484			80.8386	0.38048			80.6537	-2.59715			80.6875	-2.34419
	81.0902	-2.28824			81.1827	0.01549			80.9569	9.01549			80.9107	-0.005			81.0178	-0.97534			81.0103	2.88405			81.0889	-3.31217			80.9034	2.1797			80.9373	0.62412
	81.3405	-2.25663			81.4333	6.77953			81.2068	3.77953			81.1604	-0.005			81.2679	-2.32316			81.2603	3.60581			81.3392	3.28596			81.1531	1.93731			81.1871	6.66943
	81.5908	-2.22536			81.6838	0.93418			81.4567	0.93418			81.4102	-0.005			81.5179	-10.7078			81.5103	4.9464			81.5894	-0.51597			81.4028	-3.37377			81.4369	8.57141
	81.841	-2.20488			81.9344	-2.53533			81.7065	-2.53533			81.6599	12.005			81.768	-13.3928			81.7604	2.16621			81.8397	-4.77893			81.6525	-2.58822			81.6868	8.74739
	82.0913	-2.19713			82.185	-2.58338			81.9564	-2.58338			81.9096	-0.004			82.0181	-10.3565			82.0104	1.9903			82.09	-6.27122			81.9022	-5.6515			81.9366	1.36484
	82.3416	-2.19069			82.4355	-4.59785			82.2063	-9.59785			82.1593	-0.004			82.2681	3.65623			82.2604	5.67132			82.3402	-7.65407			82.1519	-1.83119			82.1864	2.88405
	82.5919	2.69616			82.6861	-3.3848			82.4561	-3.3848			82.4091	-0.004			82.5182	-11.8769			82.5105	-2.3513			82.5905	-10.3			82.4016	-8.44568			82.4362	3.60581
	82.8422	-1.50897			82.9367	-8.12132			82.706	-8.12132			82.6588	5.004			82.7682	-1.20316			82.7605	-10.5299			82.8408	-5.68298			82.6513	-8.87545			82.686	4.9464
	83.0924	-1.94094			83.1872	-5.74545			82.9559	-5.74545			82.9085	9.004			83.0183	-7.53765			83.0105	-10.3296			83.0911	-2.95029			82.901	1.63308			82.9358	2.16621
	83.3427	3.69982			83.4378	-4.02722			83.2057	-9.02722			83.1582	12.971			83.2683	2.79451			83.2606	11.8383			83.3414	-8.45087			83.1507	5.14568			83.1856	1.9903
	83.593	13.5617			83.6883	7.04923			83.4556	-3.01923			83.408	-12.004			83.5184	2.77141			83.5106	-3.29063			83.5916	-4.32748			83.4004	-3.68071			83.4354	5.67132
	83.8433	3.31059			83.9389	5.48572			83.7055	-5.28572			83.6577	-9.004			83.7684	0.86549			83.7606	2.23915			83.8419	-2.6465			83.6501	-0.47586			83.6852	-2.3513
	84.0936	-1.97702			84.1895	-1.1986			83.9553	-1.1986			83.9074	-8.004			84.0185	3.10417			84.0107	-0.28747			84.0922	-5.56309			83.8998	0.52046			83.935	-0.52995
	84.3438	-2.12062			84.44	-8.82839			84.2052	-4.33284			84.1571	-4.759			84.2686	2.51682			84.2607	-5.51288			84.3424	-7.3397			84.1495	-7.17358			84.1848	-0.32964
	84.5941	-2.11712			84.6906	-9.15006			84.4551	-4.12006			84.4069	9.786			84.5186	-12.2263			84.5107	-4.43247			84.5927	-7.44015			84.3992	2.52252			84.4346	1.83833
	84.8444	-2.10596			84.9412	-3.28451			84.7049	-3.28451			84.6566	11.315			84.7687	8.12221			84.7608	1.09742			84.843	-8.42788			84.6489	5.41423			84.6844	-3.29063
	85.0947	-2.09098			85.1917	-4.39618			84.9548	-4.39618			84.9063	5.302			85.0187	-2.04043			85.0108	-3.4467			85.0933	-2.52066			84.8986	5.3809			84.9342	2.23915
	85.3449	3.34205			85.4423	7.90119			85.2047	3.82312			85.156	-1.335			85.2688	-9.22939			85.2608	4.98098			85.3435	-4.38967			85.1483	2.78722			85.184	-0.28747
	85.5952	3.51797			85.6929	0.01374			85.4545	0.01374			85.4058	11.508			85.5188	-3.10119			85.5109	14.3477			85.5938	-4.37061			85.398	-1.62345			85.4339	-5.51288
	85.8455	3.5345			85.9434	0.01355			85.7044	0.01355			85.6555	-9.787			85.7689	-4.1412			85.7609	-13.081			85.8441	6.2967			85.6478	-3.60168			85.6837	-4.43247
	86.0958	-1.91473			86.194	1.36083			85.9543	1.36083			85.9052	1.199			86.0189	-7.2162			86.0109	2.69604			86.0944	-3.89223			85.8975	-12.028			85.9335	1.09742
	86.3461	-2.02791			86.4446	4.07994			86.2041	4.07994			86.1549	12.389			86.269	6.6635			86.2609	-6.62607			86.3446	-4.67527			86.1471	-2.05395			86.1833	-3.4467
	86.5963	-2.02141			86.6951	0.54898			86.454	0.54898			86.4047	8.988			86.519	-5.67398			86.511	-6.52837			86.5949	-0.71515			86.3969	1.57065			86.4331	4.98098
	86.8466	-2.01041			86.9457	-1.18716			86.7039	-1.18716			86.6544	1.763			86.7691	-8.28496			86.761	10.4901			86.8452	-0.83033			86.6466	4.24783			86.6829	4.34766
	87.0969	-1.9978			87.1963	-4.10366			86.9537	3.11656			86.9041	5.701			87.0191	9.07698			87.011	-1.62422			87.0955	-3.56356			86.8962	2.52741			86.9327	-3.08097
	87.3472	3.3779			87.4468	0.01236			87.2036	0.01236			87.1538	4.123			87.2692	-1.92709			87.2611	-2.02371			87.3457	-4.69148			87.146	5.77448			87.1825	2.69604
	87.5975	9.28224			87.6974	0.01217			87.4535	0.01217			87.4036	-10.247			87.5193	-8.77261			87.5111	-2.76654			87.596	-4.76613			87.3957	-5.60373			87.4323	-6.62607
	87.8477	-1.01284			87.9479	0.01197			87.7033	0.01197			87.6533	-6.005			87.7693	-14.1773			87.7611	9.69757			87.8463	1.50863			87.6454	-4.25248			87.6821	-6.52837
	88.098	3.29586			88.1985	1.36083			87.9532	1.36083			87.903	-0.005			88.0194	-13.5589			88.0112	-5.59461			88.0966	4.63068			87.8951	-4.60048			87.9319	0.49012
	88.3483	-1.5994			88.4491	5.07994			88.2031	5.07994			88.1527	5.005			88.2694	8.86549			88.2612	-6.97594			88.3468	3.40312			88.1448	-6.40628			88.1817	-1.62422
	88.5986	3.8711			88.6996	0.54898			88.4529	0.54898			88.4025	9.005			88.5195	3.10417			88.5112	-1.84425			88.5971	-1.53862			88.3945	-4.3344			88.4315	-2.02371
	88.8488	3.59715			88.9502	-1.18716			88.7028	-1.18716			88.6522	-0.005			88.7695	2.51682			88.7613	1.72954			88.8474	3.70992			88.6442	-2.54094			88.6813	-2.76654
	89.0991	-1.93671			89.2008	-4.10366			88.9527	-4.10366			88.9019	-2.005			89.0196	-12.9226			89.0113	-0.22266			89.0977	11.1793			88.8939	4.56615			88.9312	9.69757
	89.3494	-1.67086			89.4513	0.01064			89.2025	0.01064			89.1516	-4.001			89.2696	8.12221			89.2613	1.72283			89.3479	-5.02656			89.1436	2.43441			89.181	-5.59461
	89.5997	3.70665			89.7019	0.01042			89.4524	0.01042			89.4013	-6.001			89.5197	-2.04043			89.5114	-7.71832			89.5982	-2.6037			89.3933	3.01011			89.4308	-6.97594
	89.85	-1.94326			89.9524	0.01019			89.7023	0.01019			89.6511	-0.001			89.7698	-9.22939			89.7614	-5.97973			89.8485	-4.23946			89.643	-4.00949			89.6806	-1.84425
	90.1002	-1.96935			90.203	0.00996			89.9521	0.00996			89.9008	-0.001			90.0198	-3.10119			90.0114	1.6423			90.0987	-4.92803			89.8927	-0.20645			89.9304	1.72954
	90.3505	-1.97294			90.4536	0.00971			90.202	0.00971			90.1505	-0.001			90.2699	-4.1412			90.2614	0.84498			90.349	-4.00922			90.1424	2.43876			90.1802	-0.22266
	90.6008	-1.96723			90.7041	0.00948			90.4519	0.00948			90.4002	-0.001			90.5199	-7.2162			90.5115	-0.79613			90.5993	-2.7764			90.3921	0.5414			90.43	1.72283
	90.8511	-0.000213888			90.9547	0.00927			90.7017	0.00927			90.65	-0.001			90.77	6.6635			90.7615	-3.1515			90.8496	-0.000733661			90.6418	-6.32063			90.6798	-7.71832
	91.1014	-0.000138544			91.2053	0.00907			90.9516	0.00907			90.8997	-0.001			91.02	-5.67398			91.0115	-5.42287			91.0999	-0.00067688			90.8915	2.29424			90.9296	-5.97973
	91.3516	-9.3795e-05			91.4558	0.00886			91.2015	0.00886			91.1494	-0.001			91.2701	-8.28496			91.2616	0.7096			91.3501	-0.000625972			91.1412	8.41615			91.1794	1.6423
	91.6019	-4.0791e-05			91.7064	0.00864			91.4513	0.00864			91.3992	-0.001			91.5201	10.087			91.5116	-3.79825			91.6004	-0.000572498			91.3909	-4.27036			91.4292	0.84498
	91.8522	-1.34221e-05			91.957	0.00842			91.7012	0.00842			91.6489	-0.001			91.7702	-1.92709			91.7617	-0.00239			91.8507	-0.000518441			91.6406	-5.55003			91.679	-0.79613
	92.1025	-7.76509e-06			92.2075	0.00821			91.9511	0.00319			91.8986	-0.001			92.0203	-8.77261			92.0117	-0.00242			92.1009	-0.000477795			91.8903	-0.08318			91.9288	-3.1515
	92.3528	2.56904e-05			92.4581	0.00801			92.2009	0.003			92.1483	-0.002			92.2703	-14.1773			92.2617	-0.00243			92.3512	-0.000441304			92.14	5.09505			92.1786	-5.42287
	92.603	5.96055e-05			92.7087	0.00782			92.4508	0.00277			92.398	-0.002			92.5204	-20.5589			92.5117	-0.00247			92.6015	-0.000393074			92.3897	14.4344			92.4284	0.7096
	92.8533	6.13991e-05			92.9592	0.00762			92.7007	0.00254			92.6478	-0.002			92.7704	-0.00443			92.7618	-0.00251			92.8518	-0.000345225			92.6394	0.83051			92.6783	-3.79825
	93.1036	8.84933e-05			93.2098	0.00742			92.9505	0.0023			92.8975	-0.002			93.0205	-0.00454			93.0118	-0.00254			93.102	-0.000307591			92.8891	-7.29845			92.928	-2.57325
	93.3539	0.000129584			93.4604	0.00722			93.2004	0.00209			93.1472	-0.002			93.2705	-0.00468			93.2618	-0.00257			93.3523	-0.000263356			93.1388	-0.00157			93.1779	-4.76198
	93.6041	0.000173402			93.7109	0.00703			93.4503	0.00191			93.3969	-0.002			93.5206	-0.00473			93.5119	-0.00263			93.6026	-0.000222649			93.3885	-0.00153			93.4277	-2.9933
	93.8544	0.000234101			93.9615	0.00682			93.7001	0.0018			93.6467	-0.002			93.7706	-0.0048			93.7619	-0.00272			93.8529	-0.000191654			93.6382	-0.00148			93.6775	0.5432
	94.1047	0.00029156			94.212	0.00662			93.95	0.00169			93.8964	-0.002			94.0207	-0.00488			94.0119	-0.00279			94.1031	-0.000157108			93.8879	-0.00144			93.9273	-1.45683
	94.355	0.00035035			94.4626	0.00644			94.1999	0.00151			94.1461	-0.002			94.2708	-0.00491			94.262	-0.00285			94.3534	-0.000119058			94.1376	-0.0014			94.1771	1.58022
	94.6053	0.000376153			94.7132	0.00624			94.4497	0.00131			94.3958	-0.002			94.5208	-0.00506			94.512	-0.00293			94.6037	-8.96922e-05			94.3873	-0.00136			94.4269	-2.93889
	94.8555	0.000411596			94.9637	0.00602			94.6996	0.00118			94.6456	-0.003			94.7709	-0.00519			94.762	-0.003			94.854	-5.39646e-05			94.637	-0.00131			94.6767	3.67794
	95.1058	0.000436582			95.2143	0.00581			94.9495	0.00108			94.8953	-0.003			95.0209	-0.00525			95.0121	-0.00307			95.1042	-1.79234e-05			94.8867	-0.00126			94.9265	-6.43244
	95.3561	0.000454422			95.4649	0.00562			95.1993	0.000932733			95.145	-0.003			95.271	-0.00525			95.2621	-0.00313			95.3545	1.34309e-05			95.1364	-0.00121			95.1763	-11.1821
	95.6064	0.0004786			95.7154	0.00543			95.4492	0.000767719			95.3947	-0.003			95.521	-0.0053			95.5121	-0.00319			95.6048	4.36911e-05			95.3861	-0.00117			95.4261	-6.89838
	95.8567	0.000498658			95.966	0.00525			95.6991	0.000610388			95.6445	-0.003			95.7711	-0.00536			95.7622	-0.00322			95.8551	8.17778e-05			95.6358	-0.00113			95.6759	0.28987
	96.1069	0.000466792			96.2165	0.00509			95.9489	0.000481713			95.8942	-0.003			96.0211	-0.00543			96.0122	-0.00326			96.1053	0.000116338			95.8855	-0.00108			95.9257	5.65892
	96.3572	0.000483532			96.4671	0.00489			96.1988	0.000342156			96.1439	-0.003			96.2712	-0.00551			96.2622	-0.0033			96.3556	0.000150168			96.1352	-0.00104			96.1755	2.01354
	96.6075	0.000529079			96.7177	0.0047			96.4487	0.000194933			96.3936	-0.003			96.5212	-0.00556			96.5122	-0.00335			96.6059	0.000185491			96.3849	-0.000999268			96.4253	0.53691
	96.8578	0.00053702			96.9682	0.00451			96.6985	8.01425e-05			96.6434	-0.003			96.7713	-0.00556			96.7623	-0.00345			96.8562	0.000221931			96.6346	-0.000955568			96.6752	-2.14561
	97.108	0.000551207			97.2188	0.00435			96.9484	4.78721e-05			96.8931	-0.003			97.0213	-0.0056			97.0123	-0.00352			97.1064	0.000255098			96.8843	-0.000915876			96.925	-5.6101
	97.3583	0.000572274			97.4694	0.00417			97.1983	-0.000128635			97.1428	-0.004			97.2714	-0.00566			97.2623	-0.00353			97.3567	0.000288181			97.134	-0.000876017			97.1748	-10.958
	97.6086	0.00059263			97.7199	0.004			97.4481	-0.000318446			97.3925	-0.004			97.5215	-0.00569			97.5124	-0.00358			97.607	0.000320796			97.3837	-0.00083368			97.4246	-5.82772
	97.8589	0.000621339			97.9705	0.00383			97.698	-0.000471051			97.6423	-0.004			97.7715	-0.00575			97.7624	-0.00359			97.8572	0.000355412			97.6334	-0.000800166			97.6744	-1.52547
	98.1091	0.00058468			98.2211	0.00365			97.9479	-0.000603988			97.892	-0.004			98.0216	-0.00571			98.0124	-0.00363			98.1075	0.000389291			97.8831	-0.000767471			97.9242	-3.49059
	98.3594	0.000584295			98.4716	0.00349			98.1977	-0.000617856			98.1417	-0.004			98.2716	-0.00565			98.2625	-0.00364			98.3578	0.000423057			98.1328	-0.000732026			98.174	-10.2931
	98.6097	0.000576311			98.7222	0.00333			98.4476	-0.000707905			98.3914	-0.004			98.5217	-0.00556			98.5125	-0.00366			98.6081	0.000455338			98.3825	-0.000701109			98.4238	-9.04956
	98.86	0.000582754			98.9728	0.00313			98.6975	-0.000847486			98.6412	-0.004			98.7717	-0.00553			98.7625	-0.00366			98.8584	0.000483501			98.6322	-0.000670628			98.6736	0.00236
	99.1103	0.000546396			99.2233	0.00295			98.9474	-0.000953654			98.8909	-0.004			99.0218	-0.00552			99.0126	-0.00367			99.1086	0.000510924			98.882	-0.000635714			98.9234	0.00236
	99.3606	0.000491127			99.4739	0.00279			99.1972	-0.00111			99.1406	-0.004			99.2719	-0.0055			99.2626	-0.00367			99.3589	0.000537222			99.1316	-0.000602835			99.1732	0.00236
	99.6108	0.000478519			99.7244	0.00264			99.4471	-0.00125			99.3903	-0.004			99.5219	-0.0055			99.5126	-0.00367			99.6092	0.000557945			99.3813	-0.000569764			99.423	0.00236
	99.8611	0.000462529			99.975	0.00245			99.697	-0.00144			99.6401	-0.005			99.772	-0.00553			99.7627	-0.00371			99.8594	0.000583994			99.6311	-0.000537971			99.6728	0.00236
	100.111	0.000436535			100.226	0.00227			99.9468	-0.00156			99.8898	-0.005			100.022	-0.00551			100.013	-0.00375			100.11	0.000610468			99.8808	-0.000507159			99.9226	0.00235
	100.362	0.000421113			100.476	0.00211			100.197	-0.0017			100.14	-0.005			100.272	-0.00551			100.263	-0.00379			100.36	0.000639957			100.13	-0.00047434			100.172	0.00236
	100.612	0.000408089			100.727	0.00194			100.447	-0.00176			100.389	-0.005			100.522	-0.00542			100.513	-0.00383			100.61	0.000664982			100.38	-0.000442267			100.422	0.00236
	100.862	0.000452078			100.977	0.0018			100.696	-0.00186			100.639	-0.005			100.772	-0.00534			100.763	-0.00382			100.861	0.000690616			100.63	-0.000415174			100.672	0.00235
	101.112	0.000462097			101.228	0.00167			100.946	-0.00204			100.889	-0.005			101.022	-0.00518			101.013	-0.00382			101.111	0.000714417			100.88	-0.000391193			100.922	0.00234
	101.363	0.000425135			101.478	0.00151			101.196	-0.00219			101.138	-0.005			101.272	-0.00507			101.263	-0.00383			101.361	0.000732826			101.129	-0.000363971			101.172	0.00234
	101.613	0.000436455			101.729	0.00133			101.446	-0.00235			101.388	-0.005			101.522	-0.00497			101.513	-0.0038			101.611	0.000748312			101.379	-0.000334955			101.421	0.00234
	101.863	0.000443056			101.98	0.0012			101.696	-0.00246			101.638	-0.005			101.772	-0.0049			101.763	-0.00377			101.862	0.000767858			101.629	-0.000310268			101.671	0.00233
	102.114	0.000434806			102.23	0.00109			101.946	-0.00258			101.888	-0.005			102.022	-0.00482			102.013	-0.00382			102.112	0.000777201			101.878	-0.000284402			101.921	0.00231
	102.364	0.000436626			102.481	0.000927601			102.196	-0.00273			102.137	-0.005			102.273	-0.00472			102.263	-0.0038			102.362	0.000792933			102.128	-0.000257108			102.171	0.00231
	102.614	0.00045006			102.731	0.0007529			102.445	-0.00291			102.387	-0.005			102.523	-0.00463			102.513	-0.00383			102.612	0.000815044			102.378	-0.000227011			102.421	0.0023
	102.864	0.000443568			102.982	0.000587524			102.695	-0.00308			102.637	-0.005			102.773	-0.00457			102.763	-0.00382			102.863	0.000827704			102.627	-0.000198353			102.671	0.00229
	103.115	0.000420914			103.232	0.000446161			102.945	-0.00298			102.886	-0.004			103.023	-0.00454			103.013	-0.00384			103.113	0.000843551			102.877	-0.000173262			102.92	0.00228
	103.365	0.000417191			103.483	0.000293138			103.195	-0.00303			103.136	-0.004			103.273	-0.00451			103.263	-0.00382			103.363	0.00086676			103.127	-0.000147855			103.17	0.00226
	103.615	0.000417395			103.733	0.000153904			103.445	-0.00316			103.386	-0.004			103.523	-0.00446			103.513	-0.00378			103.614	0.000884551			103.377	-0.000122799			103.42	0.00225
	103.866	0.000438433			103.984	1.63195e-05			103.695	-0.00329			103.636	-0.004			103.773	-0.00437			103.763	-0.00368			103.864	0.000900869			103.626	-0.000100061			103.67	0.00224
	104.116	0.00042079			104.235	-8.4441e-05			103.945	-0.0033			103.885	-0.004			104.023	-0.00436			104.013	-0.00361			104.114	0.000914581			103.876	-7.78261e-05			103.92	0.00223
	104.366	0.000401754			104.485	-0.000177537			104.195	-0.00337			104.135	-0.004			104.273	-0.00439			104.263	-0.00354			104.364	0.000922946			104.126	-5.45217e-05			104.169	0.00222
	104.616	0.000401007			104.736	-0.0002822			104.444	-0.00342			104.385	-0.004			104.523	-0.00449			104.513	-0.00346			104.615	0.000932248			104.375	-2.8581e-05			104.419	0.0022
	104.867	0.000453684			104.986	-0.000455913			104.694	-0.00346			104.635	-0.004			104.773	-0.00453			104.763	-0.00337			104.865	0.000949709			104.625	-5.52161e-06			104.669	0.00218
	105.117	0.00043487			105.237	-0.000610346			104.944	-0.00348			104.884	-0.004			105.023	-0.00454			105.013	-0.00329			105.115	0.000961659			104.875	1.58273e-05			104.919	0.00216
	105.367	0.00039728			105.487	-0.000702692			105.194	-0.00347			105.134	-0.004			105.273	-0.00449			105.263	-0.00324			105.365	0.000971367			105.124	3.72973e-05			105.169	0.00214
	105.618	0.000402226			105.738	-0.000725173			105.444	-0.0034			105.384	-0.004			105.523	-0.00438			105.513	-0.00316			105.616	0.000978816			105.374	5.80605e-05			105.418	0.00213
	105.868	0.000403315			105.989	-0.00080229			105.694	-0.00328			105.633	-0.004			105.773	-0.00432			105.763	-0.00305			105.866	0.000990119			105.624	7.95955e-05			105.668	0.00211
	106.118	0.000391907			106.239	-0.000874669			105.944	-0.00321			105.883	-0.004			106.023	-0.00432			106.013	-0.003			106.116	0.001			105.874	0.000103825			105.918	0.00209
	106.368	0.000373859			106.49	-0.000914488			106.193	-0.00323			106.133	-0.004			106.273	-0.00431			106.263	-0.00297			106.367	0.00101			106.123	0.00013026			106.168	0.00207
	106.619	0.00035994			106.74	-0.00095794			106.443	-0.00322			106.383	-0.004			106.523	-0.00428			106.514	-0.00289			106.617	0.00103			106.373	0.000154488			106.418	0.00205
	106.869	0.000349381			106.991	-0.00099261			106.693	-0.00316			106.632	-0.004			106.773	-0.00427			106.764	-0.0028			106.867	0.00104			106.623	0.000175342			106.667	0.00203
	107.119	0.000312888			107.241	-0.00102			--	--			106.882	-0.004			107.024	-0.00426			107.014	-0.00273			107.117	0.00105			106.872	0.000193692			106.917	0.00203
	107.369	0.000303004			107.492	-0.00105			--	--			107.132	-0.004			107.274	-0.00427			107.264	-0.00268			107.368	0.00106			107.122	0.000208594			107.167	0.00201
	107.62	0.000319618			107.742	-0.00102			--	--			107.382	-0.004			107.524	-0.00424			107.514	-0.00264			107.618	0.00107			107.372	0.000223735			107.417	0.00199
	107.87	0.000291283			107.993	-0.000964819			--	--			107.631	-0.003			107.774	-0.00415			107.764	-0.00259			107.868	0.00106			107.622	0.000244274			107.667	0.00197
	108.12	0.000282926			108.244	-0.000918955			--	--			107.881	-0.003			108.024	-0.00406			108.014	-0.00256			108.118	0.00107			107.871	0.000263756			107.916	0.00196
	108.371	0.000284138			108.494	-0.000898604			--	--			108.131	-0.004			108.274	-0.00404			108.264	-0.00254			108.369	0.00108			108.121	0.000282484			108.166	0.00195
	108.621	0.000269613			108.745	-0.000905991			--	--			108.38	-0.004			108.524	-0.00413			108.514	-0.00255			108.619	0.00109			108.371	0.000293529			108.416	0.00194
	108.871	0.000211065			108.995	-0.000829404			--	--			108.63	-0.004			108.774	-0.00417			108.764	-0.0025			108.869	0.00109			108.62	0.000298678			108.666	0.00192
	109.121	0.000170747			109.246	-0.000809911			--	--			108.88	-0.003			109.024	-0.00419			109.014	-0.00247			109.12	0.00109			108.87	0.000305403			108.916	0.0019
	109.372	0.000168547			109.496	-0.000801918			--	--			109.13	-0.003			109.274	-0.00418			109.264	-0.00244			109.37	0.00109			109.12	0.000313362			109.165	0.00189
	109.622	0.000126686			109.747	-0.000806538			--	--			109.379	-0.003			109.524	-0.00413			109.514	-0.00241			109.62	0.00109			109.369	0.000319035			109.415	0.00189
	109.872	0.000101247			109.998	-0.000831386			--	--			109.629	-0.003			109.774	-0.0041			109.764	-0.00237			109.87	0.00108			109.619	0.000324926			109.665	0.00188
	110.123	8.24774e-05			110.248	-0.000809918			--	--			109.879	-0.003			110.024	-0.00401			110.014	-0.00236			110.121	0.00108			109.869	0.000331113			109.915	0.00187
	110.373	4.32541e-05			110.499	-0.000762351			--	--			110.128	-0.003			110.274	-0.00395			110.264	-0.00234			110.371	0.00107			110.119	0.000335223			110.165	0.00186
	110.623	-1.63644e-05			110.749	-0.000751545			--	--			110.378	-0.003			110.524	-0.00392			110.514	-0.00234			110.621	0.00107			110.368	0.000337008			110.415	0.00184
	110.873	-1.9713e-05			111	-0.000785764			--	--			110.628	-0.003			110.774	-0.00383			110.764	-0.00236			110.872	0.00106			110.618	0.000335609			110.664	0.00183
	111.124	-1.23215e-05			111.25	-0.000791507			--	--			110.878	-0.003			111.024	-0.00383			111.014	-0.00234			111.122	0.00106			110.868	0.000335173			110.914	0.00183
	111.374	-2.691e-05			111.501	-0.000815808			--	--			111.127	-0.003			111.274	-0.00387			111.264	-0.00233			111.372	0.00104			111.117	0.000331089			111.164	0.00183
	111.624	-3.48017e-05			111.752	-0.000887808			--	--			111.377	-0.003			111.525	-0.00386			111.514	-0.00235			111.622	0.00103			111.367	0.000329898			111.414	0.00182
	111.874	-3.63829e-05			112.002	-0.000918267			--	--			111.627	-0.003			111.775	-0.00393			111.764	-0.00233			111.873	0.00102			111.617	0.00032841			111.664	0.00181
	112.125	-2.44986e-05			112.253	-0.000894092			--	--			111.877	-0.003			112.025	-0.004			112.014	-0.00234			112.123	0.001			111.866	0.000323025			111.913	0.00181
	112.375	-4.28379e-05											112.126	-0.003			112.275	-0.00395			112.264	-0.00233			112.373	0.000994308			112.116	0.000312533			112.163	0.0018
	112.625	-8.37689e-05											112.376	-0.003			112.525	-0.00395			112.514	-0.00231			112.623	0.000977435			112.366	0.000303429			112.413	0.00179
	112.876	-6.55842e-05											112.626	-0.003			112.775	-0.00393			112.764	-0.00227			112.874	0.000951557			112.616	0.000291747			112.663	0.00179
	113.126	-7.13824e-05											112.875	-0.003			113.025	-0.00394			113.014	-0.00226			113.124	0.000933087			112.865	0.000283298			112.913	0.00178
	113.376	-0.000120858											113.125	-0.003			113.275	-0.00395			113.264	-0.00223			113.374	0.000923579			113.115	0.000280835			113.162	0.00176
	113.626	-0.000121853											113.375	-0.003			113.525	-0.00392			113.514	-0.00227			113.625	0.000913472			113.365	0.000274274			113.412	0.00175
	113.877	-0.000125333											113.625	-0.003			113.775	-0.00383			113.764	-0.00227			113.875	0.000901132			113.614	0.000263107			113.662	0.00174
	114.127	-0.000139489											113.874	-0.003			114.025	-0.00383			114.014	-0.00228			114.125	0.000892339			113.864	0.000253702			113.912	0.00173
	114.377	-0.000170134											114.124	-0.003			114.275	-0.00383			114.264	-0.00231			114.375	0.000879806			114.114	0.000243508			114.162	0.00172
	114.628	-0.000181265											114.374	-0.003			114.525	-0.00381			114.515	-0.00235			114.626	0.000859898			114.363	0.000233643			114.411	0.0017
	114.878	-0.000171301											114.624	-0.003			114.775	-0.00382			114.765	-0.00234			114.876	0.000840001			114.613	0.000222087			114.661	0.00169
	115.128	-0.000198169											114.873	-0.003			115.025	-0.00374			115.015	-0.0023			115.126	0.000816477			114.863	0.000206225			114.911	0.00167
	115.378	-0.000224122											115.123	-0.003			115.275	-0.00371			115.265	-0.00228			115.376	0.000798542			115.113	0.000193556			115.161	0.00165
	115.629	-0.000211169											115.373	-0.003			115.525	-0.00367			115.515	-0.00228			115.627	0.000789003			115.362	0.00018374			115.411	0.00164
	115.879	-0.000218454											115.622	-0.003			115.775	-0.00362			115.765	-0.00229			115.877	0.000777455			115.612	0.000170905			115.66	0.00161
	116.129	-0.000230716											115.872	-0.003			116.026	-0.00366			116.015	-0.00228			116.127	0.000759669			115.862	0.000153784			115.91	0.00158
	116.379	-0.000251914											116.122	-0.003			116.276	-0.00359			116.265	-0.00224			116.378	0.00074752			116.111	0.000140815			116.16	0.00156
	116.63	-0.0002343											116.372	-0.003			116.526	-0.00344			116.515	-0.00224			116.628	0.000735434			116.361	0.000125124			116.41	0.00154
	116.88	-0.000210857											116.621	-0.003			116.776	-0.00341			116.765	-0.00222			116.878	0.000727884			116.611	0.000110255			116.66	0.00151
	117.13	-0.000214081											116.871	-0.003			117.026	-0.00335			117.015	-0.00219			117.128	0.000717699			116.86	0.000100358			116.909	0.00148
	117.381	-0.000204889											117.121	-0.003			117.276	-0.00332			117.265	-0.00215			117.379	0.000705419			117.11	9.57201e-05			117.159	0.00145
	117.631	-0.000190562											117.37	-0.003			117.526	-0.00331			117.515	-0.00208			117.629	0.000687527			117.36	8.77912e-05			117.409	0.00141
	117.881	-0.000193733											117.62	-0.003			117.776	-0.00313			117.765	-0.00208			117.879	0.000676077			117.61	7.34185e-05			117.659	0.00138
	118.131	-0.000172086											117.87	-0.002			118.026	-0.00305			118.015	-0.00206			118.129	0.000659965			117.859	5.83825e-05			117.909	0.00134
	118.382	-0.00017513											118.12	-0.002			118.276	-0.00305			118.265	-0.00201			118.38	0.00065147			118.109	4.85388e-05			118.159	0.0013
	118.632	-0.000177279											118.369	-0.002			118.526	-0.003			118.515	-0.00205			118.63	0.00064738			118.359	4.28481e-05			118.408	0.00126
	118.882	-0.000157675											118.619	-0.002			118.776	-0.00287			118.765	-0.00207			118.88	0.000637666			118.608	4.37894e-05			118.658	0.00122
	119.133	-0.000146489											118.869	-0.002			119.026	-0.00282			119.015	-0.00205			119.131	0.000627476			118.858	4.33059e-05			118.908	0.00119
	119.383	-0.000151221											119.119	-0.002			119.276	-0.00268			119.265	-0.00207			119.381	0.000623065			119.108	3.67628e-05			119.158	0.00115
	119.633	-0.000155892											119.368	-0.002			--	--			119.515	-0.00211			119.631	0.00060951			119.358	2.79293e-05			119.408	0.00111
	119.883	-0.000157916											119.618	-0.002			--	--			119.765	-0.00212			119.881	0.000600887			119.607	2.23962e-05			119.657	0.00106
	120.134	-0.000149328											119.868	-0.002			--	--			120.015	-0.0021			120.132	0.000600015			119.857	1.8626e-05			119.907	0.00103
	120.384	-0.000156435											120.117	-0.002			--	--			120.265	-0.0021			120.382	0.000597841			120.107	1.56748e-05			120.157	0.000989496
	120.634	-0.000167274											120.367	-0.002			--	--			120.515	-0.0021			120.632	0.000601056			120.356	1.09993e-05			120.407	0.000954256
	120.884	-0.000169545											120.617	-0.002			--	--			120.765	-0.00208			120.882	0.000603747			120.606	4.72965e-06			120.657	0.000917994
	121.135	-0.000172577											120.867	-0.002			--	--			121.015	-0.00208			121.133	0.000594038			120.856	3.31008e-07			120.906	0.000879177
	121.385	-0.000187775											121.116	-0.002			--	--			121.265	-0.00205			121.383	0.000585367			121.105	-5.80693e-06			121.156	0.000842966
	121.635	-0.000188704											121.366	-0.002			--	--			121.515	-0.00209			121.633	0.000584233			121.355	-1.34055e-05			121.406	0.000805013
	121.886	-0.000174819											121.616	-0.001			--	--			121.765	-0.00212			121.884	0.000575567			121.605	-1.51777e-05			121.656	0.000768274
	122.136	-0.000162625											121.866	-0.001			--	--			122.015	-0.00213			122.134	0.000565493			121.855	-7.94611e-06			121.906	0.000737434
	122.386	-0.000163184											122.115	-0.001			--	--			122.266	-0.00217			122.384	0.000560734			122.104	5.37454e-06			122.155	0.000706199
	122.636	-0.000167269											122.365	-0.001			--	--			122.516	-0.00217			122.634	0.000553686			122.354	1.51788e-05			122.405	0.000674931
	122.887	-0.000169471											122.615	-0.001			--	--			122.766	-0.00217			122.885	0.000542651			122.604	1.85117e-05			122.655	0.000640991
	123.137	-0.000170663											122.864	-0.001			--	--			123.016	-0.00217			123.135	0.000535729			122.853	1.78111e-05			122.905	0.000616686
	123.387	-0.000189811											123.114	-0.001			--	--			123.266	-0.00212			123.385	0.00053636			123.103	2.09706e-05			123.155	0.000594136
	123.638	-0.000215998											123.364	0			--	--			123.516	-0.0021			123.636	0.000527046			123.353	2.66258e-05			123.404	0.000566864
	123.888	-0.000239692											123.614	0			--	--			123.766	-0.00206			123.886	0.000515062			123.602	3.35276e-05			123.654	0.000542981
	124.138	-0.000236176											123.863	0			--	--			124.016	-0.00203			124.136	0.000510483			123.852	4.74347e-05			123.904	0.000519418
	124.388	-0.000246422											124.113	0			--	--			124.266	-0.00203			124.386	0.000506816			124.102	5.60106e-05			124.154	0.000503889
	124.639	-0.000255593											124.363	0			--	--			124.516	-0.00196			124.637	0.000499601			124.352	6.42558e-05			124.404	0.0004845
	124.889	-0.000242044											124.612	0			--	--			124.766	-0.00183			124.887	0.000490786			124.601	7.12128e-05			124.653	0.000460034
	125.139	-0.000219225											124.862	0			--	--			--	--			125.137	0.000477407			124.851	8.02254e-05			124.903	0.000436477
	125.389	-0.000204121											125.112	0			--	--			--	--			125.387	0.000467899			125.101	8.38087e-05			125.153	0.000415254
	125.64	-0.000184298											125.362	0			--	--			--	--			125.638	0.000462456			125.35	8.73286e-05			125.403	0.000397758
	125.89	-0.000154034											125.611	0			--	--			--	--			125.888	0.000455307			125.6	9.41053e-05			125.653	0.000375647
	126.14	-0.000128006											125.861	0			--	--			--	--			126.138	0.000444535			125.85	0.00010408			125.903	0.000355728
	126.391	-0.000112229											126.111	0			--	--			--	--			126.389	0.00043787			126.099	0.000104072			126.152	0.000341105
	126.641	-9.77863e-05											126.361	0			--	--			--	--			126.639	0.000423911			126.349	0.000105557			126.402	0.000326798
	126.891	-8.24115e-05											126.61	0			--	--			--	--			126.889	0.000411197			126.599	0.000111441			126.652	0.000311239
	127.141	-5.83676e-05											126.86	0			--	--			--	--			127.139	0.000397783			126.849	0.000117843			126.902	0.000298316
	127.392	-4.85632e-05											127.11	0			--	--			--	--			127.39	0.00038074			127.098	0.000117346			127.152	0.00028845
	127.642	-4.18239e-05											127.359	0			--	--			--	--			127.64	0.000364006			127.348	0.000112905			127.401	0.00027719
	127.892	-3.67955e-05															--	--			--	--			127.89	0.000350525			127.598	0.000108458			127.651	0.000262128
	128.143	-2.27599e-05															--	--			--	--			128.14	0.000333111			127.847	0.000104496			127.901	0.000246998
	128.393	-3.65822e-05															--	--			--	--			128.391	0.000318171			128.097	0.000103117			128.151	0.00023903
	128.643	-3.48085e-05															--	--			--	--			128.641	0.000309828			128.347	9.73459e-05			128.401	0.000235695
	128.893	-3.18326e-05															--	--			--	--			128.891	0.000301994			128.596	9.4939e-05			128.65	0.000234646
	129.144	-3.05491e-05															--	--			--	--			129.142	0.000294917			128.846	9.59294e-05			128.9	0.000226455
	129.394	-2.67811e-05															--	--			--	--			129.392	0.000289638			129.096	8.96437e-05			129.15	0.000217079
	129.644	-1.14905e-05															--	--			--	--			129.642	0.000276652			129.346	8.73136e-05			129.4	0.000215364
	129.895	-1.10266e-05															--	--			--	--			129.892	0.000259543			129.595	8.69143e-05			129.65	0.000215147
	130.145	-2.98381e-06															--	--			--	--			130.143	0.000241892			129.845	7.82191e-05			129.899	0.000211151
	130.395	-1.00279e-05															--	--			--	--			130.393	0.000231908			130.095	7.47817e-05			130.149	0.00020532
	130.645	-5.01067e-06															--	--			--	--			130.643	0.000223016			130.344	7.45071e-05			130.399	0.000203008
	130.896	2.88387e-06															--	--			--	--			130.893	0.000217172			130.594	7.17138e-05			130.649	0.000199288
	131.146	4.08948e-06															--	--			--	--			131.144	0.000210949			130.844	6.83706e-05			130.899	0.000193036
	131.396	7.69707e-06															--	--			--	--			131.394	0.000200295			131.093	6.83467e-05			131.148	0.000194502
	131.646	5.35317e-06															--	--			--	--			131.644	0.000194404			131.343	6.14848e-05			131.398	0.000199613
	131.897	6.96653e-06															--	--			--	--			131.895	0.000185544			131.593	5.79751e-05			131.648	0.000200133
	132.147	2.3801e-06															--	--			--	--			132.145	0.00016965			131.843	5.47332e-05			131.898	0.000194082
	132.397	-2.14102e-08															--	--			--	--			132.395	0.00015709			132.092	4.77567e-05			132.148	0.000186587
	132.648	8.98288e-06															--	--			--	--			132.645	0.000149081			132.342	4.1885e-05			132.398	0.000183994
	132.898	1.07838e-05															--	--			--	--			132.896	0.000145978			132.592	4.07705e-05			132.647	0.000182935
	133.148	1.83535e-05															--	--			--	--			133.146	0.00013822			132.841	3.76761e-05			132.897	0.000175885
	133.398	2.21354e-05															--	--			--	--			133.396	0.000122723			133.091	3.05355e-05			133.147	0.000170542
	133.649	1.15017e-05															--	--			--	--			133.646	0.000112985			133.341	2.39123e-05			133.397	0.0001713
	133.899	6.3575e-06															--	--			--	--			133.897	0.000109396			133.591	1.56482e-05			133.647	0.000173333
	134.149	1.63331e-06															--	--			--	--			134.147	9.79917e-05			133.84	1.16747e-05			133.896	0.000169057
	134.4	1.57379e-06															--	--			--	--			134.397	8.96953e-05			134.09	2.57953e-06			134.146	0.000159671
	134.65	1.02391e-05															--	--			--	--			134.648	8.29439e-05			134.34	-4.48117e-06			134.396	0.000153335
	134.9	7.35631e-06															--	--			--	--			134.898	7.46474e-05			134.589	-1.16291e-05			134.646	0.000143571
	135.15	1.17666e-05															--	--			--	--			135.148	5.8083e-05			134.839	-1.90574e-05			134.896	0.000134749
	135.401	2.14449e-05															--	--			--	--			135.398	4.2692e-05			135.089	-2.50718e-05			135.145	0.000132339
	135.651	1.97839e-05															--	--			--	--			135.649	2.78544e-05			135.338	-2.72541e-05			135.395	0.000129679
	135.901	1.56197e-05															--	--			--	--			135.899	1.72603e-05			135.588	-2.62541e-05			135.645	0.00012451
	136.151	1.04927e-05															--	--			--	--			136.149	1.01644e-05			135.838	-2.94721e-05			135.895	0.000118092
	136.402	1.93235e-05															--	--			--	--			136.399	2.28597e-06			136.088	-3.39604e-05			136.145	0.000115995
	136.652	2.40511e-05															--	--			--	--			136.65	-9.22596e-06			136.337	-4.20772e-05			136.394	0.000119861
	136.902	2.36611e-05															--	--			--	--			136.9	-1.37389e-05			136.587	-4.78028e-05			136.644	0.000119561
	137.153	2.65311e-05															--	--			--	--			137.15	-2.80142e-05			136.837	-4.90527e-05			136.894	0.000112139
	137.403	3.31333e-05															--	--			--	--			137.401	-4.68774e-05			137.086	-5.01211e-05			137.144	0.000105109
	137.653	2.8201e-05															--	--			--	--			137.651	-6.20117e-05			137.336	-5.80411e-05			137.394	0.000100379
	137.903	2.41275e-05															--	--			--	--			137.901	-7.78419e-05			137.586	-5.71664e-05			137.643	9.20488e-05
	138.154	2.06017e-05															--	--			--	--			138.151	-9.45764e-05			137.835	-5.52153e-05			137.893	8.61804e-05
	138.404	2.05649e-05															--	--			--	--			138.402	-0.000108911			138.085	-5.75567e-05			138.143	8.83662e-05
	138.654	2.15995e-05															--	--			--	--			138.652	-0.000121363			138.335	-6.24868e-05			138.393	8.3843e-05
	138.905	1.84847e-05															--	--			--	--			138.902	-0.00013638			138.585	-7.30278e-05			138.643	7.37379e-05
	139.155	2.2146e-05															--	--			--	--			139.153	-0.000150569			138.834	-7.90111e-05			138.892	7.12266e-05
	139.405	2.34437e-05															--	--			--	--			139.403	-0.000157217			139.084	-8.32586e-05			139.142	7.4852e-05
	139.655	1.77484e-05															--	--			--	--			139.653	-0.000164531			139.334	-9.02322e-05			139.392	6.88116e-05
	139.906	2.12916e-05															--	--			--	--			139.903	-0.000171099			139.583	-9.35835e-05			139.642	5.83507e-05
	140.156	2.27735e-05															--	--			--	--			140.154	-0.000177877			139.833	-9.36108e-05			139.892	5.27073e-05
	140.406	2.87399e-05															--	--			--	--			140.404	-0.000194985			140.083	-8.7534e-05			140.142	4.81252e-05
	140.656	3.30109e-05															--	--			--	--			140.654	-0.000210639			140.332	-8.2613e-05			140.391	4.43963e-05
	140.907	3.1919e-05															--	--			--	--			140.904	-0.0002144			140.582	-7.84816e-05			140.641	4.13391e-05
	141.157	2.809e-05															--	--			--	--			141.155	-0.000208739			140.832	-8.37706e-05			140.891	4.21402e-05
	141.407	2.59984e-05															--	--			--	--			141.405	-0.000204242			141.082	-8.83926e-05			141.141	4.25625e-05
	141.658	2.148e-05															--	--			--	--			141.655	-0.000212356			141.331	-9.71217e-05			141.391	3.71094e-05
	141.908	2.12447e-05															--	--			--	--			141.906	-0.000208527			141.581	-0.00010053			141.64	2.89898e-05
	142.158	2.22821e-05															--	--			--	--			142.156	-0.00019669			141.831	-0.000103708			141.89	2.47093e-05
	142.408	2.62472e-05															--	--			--	--			142.406	-0.000193379			142.08	-0.000114191			142.14	2.40222e-05
	142.659	2.82526e-05															--	--			--	--			142.656	-0.000186694			142.33	-0.000121125			142.39	1.54948e-05
	142.909	3.7565e-05															--	--			--	--			142.907	-0.000177416			142.58	-0.000124254			142.64	4.80835e-06
	143.159	3.15329e-05															--	--			--	--			143.157	-0.000169862			142.829	-0.000129326			142.889	1.85996e-07
	143.41	2.901e-05															--	--			--	--			143.407	-0.000163857			143.079	-0.000137803			143.139	-5.45672e-06
	143.66	2.30327e-05															--	--			--	--			143.657	-0.000146926			143.329	-0.000146325			143.389	-1.42587e-05
	143.91	2.30774e-05															--	--			--	--			143.908	-0.00012722			143.579	-0.000148553			143.639	-1.96892e-05
	144.16	1.55643e-05															--	--			--	--			144.158	-0.000110542			143.828	-0.000148939			143.889	-1.87198e-05
	144.411	2.34068e-05															--	--			--	--			144.408	-0.000100611			144.078	-0.00015608			144.138	-2.2081e-05
	144.661	2.38207e-05															--	--			--	--			144.659	-7.9988e-05			144.328	-0.000172439			144.388	-2.867e-05
	144.911	2.69347e-05															--	--			--	--			144.909	-6.67628e-05			144.577	-0.000178631			144.638	-3.16172e-05
																	--	--			--	--			--	--			144.827	-0.000183118			144.888	-3.27321e-05
																	--	--			--	--			--	--			145.077	-0.000193364			145.138	-3.53982e-05
																	--	--			--	--			--	--			145.327	-0.000198721			145.387	-4.45113e-05
																	--	--			--	--			--	--			145.576	-0.000202837			145.637	-4.95255e-05
																	--	--			--	--			--	--			145.826	-0.000205737			145.887	-5.20616e-05
																	--	--			--	--			--	--			146.076	-0.000212658			146.137	-5.61318e-05
																	--	--			--	--			--	--			146.325	-0.000216338			146.387	-5.87389e-05
																	--	--			--	--			--	--			146.575	-0.000209424			146.636	-6.4396e-05
																	--	--			--	--			--	--			146.825	-0.000198031			146.886	-7.34917e-05
																	--	--			--	--			--	--			147.074	-0.000188761			147.136	-8.29363e-05
																	--	--			--	--			--	--			147.324	-0.000176139			147.386	-8.86377e-05
																	--	--			--	--			--	--			147.574	-0.000182566			147.636	-9.14308e-05
																	--	--			--	--			--	--			147.824	-0.000174736			147.886	-9.16427e-05
																	--	--			--	--			--	--			148.073	-0.000151265			148.135	-9.40651e-05
																	--	--			--	--			--	--			148.323	-0.000141771			148.385	-0.000101778
																	--	--			--	--			--	--			148.573	-0.000134054			148.635	-0.000108888
																	--	--			--	--			--	--			--	--			148.885	-0.000111063
																	--	--			--	--			--	--			--	--			149.135	-0.000116785
																	--	--			--	--			--	--			--	--			149.384	-0.000122324
																	--	--			--	--			--	--			--	--			149.634	-0.000126519
																	--	--			--	--			--	--			--	--			149.884	-0.000131432
																	--	--			--	--			--	--			--	--			150.134	-0.000137703
																	--	--			--	--			--	--			--	--			150.384	-0.000147329
																	--	--			--	--			--	--			--	--			150.633	-0.000150066
																	--	--			--	--			--	--			--	--			150.883	-0.000149584
																	--	--			--	--			--	--			--	--			151.133	-0.000152119
																	--	--			--	--			--	--			--	--			151.383	-0.000159458
																	--	--			--	--			--	--			--	--			151.633	-0.000165561
																	--	--			--	--			--	--			--	--			151.882	-0.000170847
																	--	--			--	--			--	--			--	--			152.132	-0.000177346
																	--	--			--	--			--	--			--	--			152.382	-0.00018215
																	--	--			--	--			--	--			--	--			152.632	-0.000184106
																	--	--			--	--			--	--			--	--			152.882	-0.000184093
																	--	--			--	--			--	--			--	--			153.131	-0.000189102
																	--	--			--	--			--	--			--	--			153.381	-0.00019007
																	--	--			--	--			--	--			--	--			153.631	-0.0001866
																	--	--			--	--			--	--			--	--			153.881	-0.000183709
																	--	--			--	--			--	--			--	--			154.131	-0.000179945
																	--	--			--	--			--	--			--	--			154.38	-0.000175766
																	--	--			--	--			--	--			--	--			154.63	-0.000172437
																	--	--			--	--			--	--			--	--			154.88	-0.000173685
																	--	--			--	--			--	--			--	--			155.13	-0.00017199
																	--	--			--	--			--	--			--	--			155.38	-0.000160656
																	--	--			--	--			--	--			--	--			155.63	-0.00014963
																	--	--			--	--			--	--			--	--			155.879	-0.000148245
																	--	--			--	--			--	--			--	--			156.129	-0.000145546
																	--	--			--	--			--	--			--	--			156.379	-0.000134799
																	--	--			--	--			--	--			--	--			156.629	-0.000118693
																	--	--			--	--			--	--			--	--			156.879	-0.000102804
																	--	--			--	--			--	--			--	--			157.128	-9.02789e-05
																	--	--			--	--			--	--			--	--			157.378	-7.36286e-05
																	--	--			--	--			--	--			--	--
																	--	--			--	--			--	--			--	--
																	--	--			--	--			--	--			--	--
																	--	--			--	--			--	--			--	--
																	--	--			--	--			--	--			--	--
																	--	--			--	--			--	--
																	--	--			--	--			--	--
																	--	--			--	--
																	--	--			--	--
																	--	--			--	--
																	--	--			--	--
																	--	--			--	--
																	--	--			--	--
																	--	--			--	--
																	--	--			--	--
																	--	--			--	--
																	--	--			--	--
																	--	--			--	--
																	--	--			--	--
																	--	--			--	--
																	--	--			--	--
																	--	--			--	--
																	--	--			--	--
																	--	--			--	--
																	--	--			--	--
																	--	--			--	--
																	--	--			--	--
																	--	--			--	--
																	--	--			--	--
																	--	--			--	--
																	--	--			--	--
																	--	--			--	--
																	--	--			--	--
																	--	--			--	--
																	--	--			--	--
																	--	--			--	--
																	--	--			--	--
																	--	--			--	--
																	--	--			--	--
																	--	--			--	--
																	--	--			--	--
																	--	--			--	--
																	--	--			--	--
																	--	--			--	--
																	--	--			--	--
																	--	--			--	--
																	--	--			--	--
																	--	--			--	--
																	--	--			--	--
																	--	--			--	--
																	--	--			--	--
																	--	--			--	--
																	--	--			--	--
																	--	--			--	--
																	--	--			--	--
																	--	--			--	--
																	--	--			--	--
																	--	--			--	--
																	--	--			--	--
																	--	--			--	--
																	--	--			--	--
																	--	--			--	--
																	--	--			--	--
																	--	--			--	--
																	--	--			--	--
																	--	--			--	--
																	--	--			--	--
																	--	--			--	--
																	--	--			--	--
																	--	--			--	--
																	--	--			--	--
																	--	--			--	--
																	--	--			--	--
																	--	--			--	--
																	--	--			--	--
																	--	--			--	--
																	--	--			--	--
																	--	--			--	--
																	--	--			--	--
																	--	--			--	--
																	--	--			--	--
																	--	--			--	--
																	--	--			--	--
																	--	--			--	--
																	--	--			--	--
																	--	--			--	--
																	--	--			--	--
																	--	--			--	--
																	--	--			--	--
																	--	--			--	--
																	--	--			--	--
																	--	--			--	--
																	--	--			--	--
																	--	--			--	--
																	--	--			--	--
																	--	--			--	--
																	--	--			--	--
																	--	--			--	--
																	--	--			--	--
																	--	--			--	--
																	--	--			--	--
																	--	--			--	--
																	--	--			--	--
																	--	--			--	--
																	--	--			--	--
																	--	--			--	--
																	--	--			--	--
																	--	--			--	--
																	--	--			--	--
																	--	--			--	--
																	--	--			--	--
																	--	--			--	--
																	--	--			--	--
																	--	--			--	--
																	--	--			--	--
																	--	--			--	--
																	--	--			--	--
																	--	--			--	--
																	--	--			--	--
																	--	--			--	--
																	--	--			--	--
																	--	--			--	--
																	--	--			--	--
																	--	--			--	--
																	--	--			--	--
																	--	--			--	--
																	--	--			--	--
																	--	--			--	--
																	--	--			--	--
																	--	--			--	--
																	--	--			--	--
																	--	--			--	--
																	--	--			--	--
																	--	--			--	--
																	--	--			--	--
																	--	--			--	--
																	--	--			--	--
																	--	--			--	--
																	--	--			--	--
																	--	--			--	--
																	--	--			--	--
																	--	--			--	--
																	--	--			--	--
																	--	--			--	--
																	--	--			--	--
																	--	--			--	--
																	--	--			--	--
																	--	--			--	--
																	--	--			--	--
																	--	--			--	--
																	--	--			--	--
																	--	--			--	--
																	--	--			--	--
																	--	--			--	--
																	--	--			--	--
																	--	--			--	--
																	--	--			--	--
																	--	--			--	--
																	--	--			--	--
																	--	--
																	--	--
																	--	--
																	--	--
																	--	--
																	--	--
																	--	--
																	--	--
																	--	--
																	--	--
																	--	--
